# Supplementary material for: Tris(nitrato-κ2 O,O′)bis­(1,10-phenanthroline-κ2 N,N′)holmium(III)
Source: Acta Crystallogr Sect E Struct Rep Online. 2008 Jul 9;64(Pt 8):m1014–5. doi: 10.1107/S1600536808020655 (PMC2961938; doi:10.1107/S1600536808020655)
Supplement: Supplementary file 1 [file e-64-m1014-sup1.cif]

##############################################################################
###                                                                        ###
###        Electronic paper (Acta Crystallographica Section E)             ###
###                                                                        ###
##############################################################################
#                                                                            #
# This CIF contains the data in a paper accepted for publication in Acta     #
# Crystallographica Section E. It conforms to the requirements of Notes      #
# for Authors for Section E, and has been peer reviewed under the auspices   #
# of the IUCr Commission on Journals.                                        #
#                                                                            #
# Full details of the Crystallographic Information File format               #
# are given in the paper "The Crystallographic Information File (CIF):       #
# a New Standard Archive File for Crystallography" by S. R. Hall, F. H.      #
# Allen and I. D. Brown [Acta Cryst. (1991), A47, 655-685].                  #
#                                                                            #
# The current version of the core CIF dictionary is obtainable from          #
# ftp://ftp.iucr.org/pub/cif_core.dic. The current version number is 2.4.    #
#                                                                            #
# Software is freely available for graphical display of the structure(s) in  #
# this CIF.  For information consult the CIF home page http://www.iucr.org/  #
# cif/home.html                                                              #
#                                                                            #
# This file may be used for bona fide research purposes within the           #
# scientific community so long as proper attribution is given to the journal # 
# article from which it was obtained.                                        #
#                                                                            #
##############################################################################
                                             
data_global
_audit_creation_method     'form.cif (version 2.0)'
_journal_data_validation_number     ?
_journal_date_recd_electronic     2008-06-16
_journal_date_accepted     2008-07-04
_journal_name_full     'Acta Crystallographica, Section E'
_journal_year     2008
_journal_volume     64
_journal_issue      8
_journal_page_first     m1014
_journal_page_last     m1015
_journal_paper_category     QM
_journal_coeditor_code     CV2423
_publ_contact_author_name     'Prof. Fun Hoong Kun'
_publ_contact_author_address
;
      X-ray Crystallography Unit
      School of Physics
      Universiti Sains Malaysia
      11800 USM, Penang
      MALAYSIA
;
_publ_contact_author_email     hkfun@usm.my
_publ_contact_author_fax     '6 04 6579150'
_publ_contact_author_phone     '6 04 6533652'
_publ_section_title
;\
Tris(nitrato-\k^2^<i>O</i>,<i>O</i>')bis(1,10-phenanthroline-\k^2^<i>N</i>,\
<i>N</i>')holmium(III)
;
loop_
    _publ_author_name
    _publ_author_footnote
    _publ_author_address
    'Eny Kusrini' ?
;     School of Chemical Sciences
      Universiti Sains Malaysia
      11800 USM, Penang
      Malaysia
;
    'Muhammad Idiris Saleh' ?
;     School of Chemical Sciences
      Universiti Sains Malaysia
      11800 USM, Penang
      Malaysia
;
    'Reza Kia' ?
;     X-ray Crystallography Unit
      School of Physics
      Universiti Sains Malaysia
      11800 USM, Penang
      Malaysia
;
    'Hoong-Kun Fun' ?
;     X-ray Crystallography Unit
      School of Physics
      Universiti Sains Malaysia
      11800 USM, Penang
      Malaysia
;
data_I
_audit_creation_method     SHELXL-97
_chemical_name_systematic
;
Tris(nitrato-\k^2^O,O')bis(1,10-phenanthroline-\k^2^N,N')holmium(III)
;
_chemical_name_common
;
;
_chemical_formula_moiety     'C24 H16 Ho N7 O9'
_chemical_formula_sum     'C24 H16 Ho N7 O9'
_chemical_formula_iupac     '[Ho (N O3)3 (C12 H8 N2)2]'
_chemical_formula_weight     711.37
_chemical_melting_point     ?
_symmetry_cell_setting     'monoclinic'
_symmetry_space_group_name_H-M     'P 21/n'
_symmetry_space_group_name_Hall     '-P 2yn'
loop_
    _symmetry_equiv_pos_as_xyz
    'x, y, z'
    '-x+1/2, y+1/2, -z+1/2'
    '-x, -y, -z'
    'x-1/2, -y-1/2, z-1/2'
_cell_length_a     11.0049(2)
_cell_length_b     17.7710(3)
_cell_length_c     12.9332(2)
_cell_angle_alpha     90.00
_cell_angle_beta     100.4830(10)
_cell_angle_gamma     90.00
_cell_volume     2487.10(7)
_cell_formula_units_Z     4
_cell_measurement_reflns_used     9346
_cell_measurement_theta_min     2.20
_cell_measurement_theta_max     32.11
_cell_measurement_temperature     100.00(10)
_exptl_crystal_description     'block'
_exptl_crystal_colour     'brown'
_exptl_crystal_size_max     0.34
_exptl_crystal_size_mid     0.19
_exptl_crystal_size_min     0.11
_exptl_crystal_density_diffrn     1.900
_exptl_crystal_density_meas     ?
_exptl_crystal_density_method     'not measured'
_exptl_crystal_F_000     1392
_exptl_absorpt_coefficient_mu     3.251
_exptl_absorpt_correction_type     'multi-scan'
_exptl_absorpt_process_details     '(SADABS; Bruker, 2005)'
_exptl_absorpt_correction_T_min     0.5480
_exptl_absorpt_correction_T_max     0.7265
_exptl_special_details
;
The low-temperature data was collected with the Oxford Cyrosystem Cobra
low-temperature attachment.
;
_diffrn_ambient_temperature     100.00(10)
_diffrn_radiation_type     MoK\a
_diffrn_radiation_wavelength     0.71073
_diffrn_radiation_source     'fine-focus sealed tube'
_diffrn_radiation_monochromator     graphite
_diffrn_measurement_device_type
;
Bruker SMART APEXII CCD area-detector
;
_diffrn_measurement_method     '\f and \w'
_diffrn_detector_area_resol_mean     ?
_diffrn_reflns_number     39049
_diffrn_reflns_av_R_equivalents     0.0488
_diffrn_reflns_av_sigmaI/netI     0.0371
_diffrn_reflns_theta_min     1.97
_diffrn_reflns_theta_max     30.00
_diffrn_reflns_theta_full     30.00
_diffrn_measured_fraction_theta_max     0.999
_diffrn_measured_fraction_theta_full     0.999
_diffrn_reflns_limit_h_min     -15
_diffrn_reflns_limit_h_max     15
_diffrn_reflns_limit_k_min     -25
_diffrn_reflns_limit_k_max     25
_diffrn_reflns_limit_l_min     -18
_diffrn_reflns_limit_l_max     18
_diffrn_standards_number     0
_diffrn_standards_interval_count     ?
_diffrn_standards_interval_time     ?
_diffrn_standards_decay_%     ?
_refine_special_details
;
Refinement of <i>F</i>^2^ against ALL reflections. The weighted <i>R</i>-factor
<i>wR</i> and goodness of fit <i>S</i> are based on <i>F</i>^2^, conventional
<i>R</i>-factors <i>R</i> are based on <i>F</i>, with <i>F</i> set to zero for
negative <i>F</i>^2^. The threshold expression of <i>F</i>^2^ >
\s(<i>F</i>^2^) is used only for calculating <i>R</i>-factors(gt) <i>etc</i>.
and is not relevant to the choice of reflections for refinement.
<i>R</i>-factors based on <i>F</i>^2^ are statistically about twice as large
as those based on <i>F</i>, and <i>R</i>- factors based on ALL data will be
even larger.
;
_reflns_number_total     7244
_reflns_number_gt     6059
_reflns_threshold_expression     I>2\s(I)
_refine_ls_structure_factor_coef     Fsqd
_refine_ls_matrix_type     full
_refine_ls_R_factor_all     0.0399
_refine_ls_R_factor_gt     0.0306
_refine_ls_wR_factor_gt     0.0654
_refine_ls_wR_factor_ref     0.0701
_refine_ls_goodness_of_fit_ref     1.049
_refine_ls_restrained_S_all     1.049
_refine_ls_number_reflns     7244
_refine_ls_number_parameters     371
_refine_ls_number_restraints     0
_refine_ls_hydrogen_treatment     constr
_refine_ls_weighting_scheme     calc
_refine_ls_weighting_details
         'calc w=1/[\s^2^(Fo^2^)+(0.0236P)^2^+4.9031P] where P=(Fo^2^+2Fc^2^)/3'
_atom_sites_solution_hydrogens     geom
_atom_sites_solution_primary     direct
_atom_sites_solution_secondary     difmap
_refine_ls_shift/su_max     0.004
_refine_ls_shift/su_mean     0.000
_refine_diff_density_max     3.307
_refine_diff_density_min     -1.078
_refine_ls_extinction_method     none
_refine_ls_extinction_coef     ?
loop_
    _atom_type_symbol
    _atom_type_description
    _atom_type_scat_dispersion_real
    _atom_type_scat_dispersion_imag
    _atom_type_scat_source
    'C' 'C' 0.0033 0.0016
                         'International Tables Vol C Tables 4.2.6.8 and 6.1.1.4'
    'H' 'H' 0.0000 0.0000
                         'International Tables Vol C Tables 4.2.6.8 and 6.1.1.4'
    'N' 'N' 0.0061 0.0033
                         'International Tables Vol C Tables 4.2.6.8 and 6.1.1.4'
    'O' 'O' 0.0106 0.0060
                         'International Tables Vol C Tables 4.2.6.8 and 6.1.1.4'
    'Ho' 'Ho' -0.2175 4.6783
                         'International Tables Vol C Tables 4.2.6.8 and 6.1.1.4'
_computing_data_collection     'APEX2 (Bruker, 2005)'
_computing_cell_refinement     'APEX2 (Bruker, 2005)'
_computing_data_reduction     'SAINT (Bruker, 2005)'
_computing_structure_solution     'SHELXTL (Sheldrick, 2008)'
_computing_structure_refinement     'SHELXTL (Sheldrick, 2008)'
_computing_molecular_graphics     'SHELXTL (Sheldrick, 2008)'
_computing_publication_material
                             'SHELXTL (Sheldrick, 2008) and PLATON (Spek, 2003)'
loop_
    _atom_site_type_symbol
    _atom_site_label
    _atom_site_fract_x
    _atom_site_fract_y
    _atom_site_fract_z
    _atom_site_U_iso_or_equiv
    _atom_site_adp_type
    _atom_site_calc_flag
    _atom_site_refinement_flags
    _atom_site_occupancy
    _atom_site_disorder_assembly
    _atom_site_disorder_group
    Ho Ho1 0.488774(10) 0.175637(6) 0.238530(8) 0.01342(3) Uani d . 1 . .
    O O1 0.51495(18) 0.04947(10) 0.31894(15) 0.0232(4) Uani d . 1 . .
    O O2 0.48440(18) 0.05435(10) 0.14900(15) 0.0233(4) Uani d . 1 . .
    O O3 0.5190(2) -0.05374(11) 0.22803(19) 0.0394(6) Uani d . 1 . .
    O O4 0.66600(16) 0.16813(10) 0.39018(13) 0.0183(4) Uani d . 1 . .
    O O5 0.70134(16) 0.13574(10) 0.23748(13) 0.0188(4) Uani d . 1 . .
    O O6 0.84805(18) 0.12616(12) 0.37481(15) 0.0276(5) Uani d . 1 . .
    O O7 0.30817(17) 0.16390(10) 0.08994(13) 0.0195(4) Uani d . 1 . .
    O O8 0.28298(16) 0.12639(10) 0.24356(13) 0.0200(4) Uani d . 1 . .
    O O9 0.12801(18) 0.12176(13) 0.11134(16) 0.0312(5) Uani d . 1 . .
    N N1 0.35309(19) 0.29166(11) 0.22497(15) 0.0160(4) Uani d . 1 . .
    N N2 0.4282(2) 0.21458(12) 0.40627(16) 0.0173(4) Uani d . 1 . .
    N N3 0.6131(2) 0.29709(11) 0.25716(15) 0.0171(4) Uani d . 1 . .
    N N4 0.54335(19) 0.22274(11) 0.07176(15) 0.0156(4) Uani d . 1 . .
    N N5 0.5064(2) 0.01456(12) 0.23142(19) 0.0238(5) Uani d . 1 . .
    N N6 0.74234(19) 0.14297(12) 0.33588(16) 0.0177(4) Uani d . 1 . .
    N N7 0.2359(2) 0.13717(12) 0.14692(17) 0.0189(5) Uani d . 1 . .
    C C1 0.3141(2) 0.32922(14) 0.13647(18) 0.0186(5) Uani d . 1 . .
    H H1A 0.3194 0.3060 0.0730 0.022 Uiso calc R 1 . .
    C C2 0.2651(3) 0.40222(14) 0.1339(2) 0.0221(6) Uani d . 1 . .
    H H2A 0.2393 0.4265 0.0700 0.027 Uiso calc R 1 . .
    C C3 0.2558(3) 0.43717(15) 0.2259(2) 0.0232(6) Uani d . 1 . .
    H H3A 0.2261 0.4862 0.2254 0.028 Uiso calc R 1 . .
    C C4 0.2916(2) 0.39856(14) 0.3218(2) 0.0200(5) Uani d . 1 . .
    C C5 0.2779(3) 0.42963(15) 0.4216(2) 0.0236(6) Uani d . 1 . .
    H H5A 0.2468 0.4781 0.4248 0.028 Uiso calc R 1 . .
    C C6 0.3098(3) 0.38902(15) 0.5111(2) 0.0229(6) Uani d . 1 . .
    H H6A 0.2995 0.4100 0.5749 0.027 Uiso calc R 1 . .
    C C7 0.3588(2) 0.31498(14) 0.50970(18) 0.0181(5) Uani d . 1 . .
    C C8 0.3894(2) 0.26962(16) 0.60012(19) 0.0221(6) Uani d . 1 . .
    H H8A 0.3786 0.2878 0.6653 0.027 Uiso calc R 1 . .
    C C9 0.4350(3) 0.19881(16) 0.5915(2) 0.0240(6) Uani d . 1 . .
    H H9A 0.4528 0.1677 0.6502 0.029 Uiso calc R 1 . .
    C C10 0.4544(2) 0.17361(15) 0.49320(19) 0.0210(5) Uani d . 1 . .
    H H10A 0.4874 0.1258 0.4886 0.025 Uiso calc R 1 . .
    C C11 0.3779(2) 0.28392(14) 0.41332(18) 0.0159(5) Uani d . 1 . .
    C C12 0.3402(2) 0.32587(14) 0.31716(18) 0.0161(5) Uani d . 1 . .
    C C13 0.6460(3) 0.33423(14) 0.34675(19) 0.0208(5) Uani d . 1 . .
    H H13A 0.6407 0.3094 0.4091 0.025 Uiso calc R 1 . .
    C C14 0.6882(3) 0.40881(15) 0.3528(2) 0.0267(6) Uani d . 1 . .
    H H14A 0.7088 0.4327 0.4176 0.032 Uiso calc R 1 . .
    C C15 0.6986(3) 0.44575(15) 0.2625(2) 0.0282(6) Uani d . 1 . .
    H H15A 0.7247 0.4956 0.2648 0.034 Uiso calc R 1 . .
    C C16 0.6691(3) 0.40757(15) 0.1656(2) 0.0234(6) Uani d . 1 . .
    C C17 0.6835(3) 0.44123(16) 0.0676(2) 0.0300(7) Uani d . 1 . .
    H H17A 0.7114 0.4906 0.0669 0.036 Uiso calc R 1 . .
    C C18 0.6571(3) 0.40208(15) -0.0241(2) 0.0267(6) Uani d . 1 . .
    H H18A 0.6685 0.4245 -0.0866 0.032 Uiso calc R 1 . .
    C C19 0.6119(2) 0.32673(14) -0.02508(18) 0.0185(5) Uani d . 1 . .
    C C20 0.5850(2) 0.28446(15) -0.11786(19) 0.0206(5) Uani d . 1 . .
    H H20A 0.5976 0.3047 -0.1814 0.025 Uiso calc R 1 . .
    C C21 0.5399(2) 0.21275(15) -0.11353(19) 0.0212(6) Uani d . 1 . .
    H H21A 0.5237 0.1834 -0.1740 0.025 Uiso calc R 1 . .
    C C22 0.5182(2) 0.18402(14) -0.01784(19) 0.0185(5) Uani d . 1 . .
    H H22A 0.4848 0.1360 -0.0167 0.022 Uiso calc R 1 . .
    C C23 0.5929(2) 0.29317(14) 0.06874(18) 0.0163(5) Uani d . 1 . .
    C C24 0.6252(2) 0.33318(14) 0.16655(18) 0.0173(5) Uani d . 1 . .
loop_
    _atom_site_aniso_label
    _atom_site_aniso_U_11
    _atom_site_aniso_U_22
    _atom_site_aniso_U_33
    _atom_site_aniso_U_12
    _atom_site_aniso_U_13
    _atom_site_aniso_U_23
    Ho1 0.01761(5) 0.00975(5) 0.01367(5) 0.00001(4) 0.00491(4) -0.00004(4)
    O1 0.0251(9) 0.0166(9) 0.0260(9) -0.0010(8) -0.0006(8) 0.0047(7)
    O2 0.0262(9) 0.0146(8) 0.0272(9) 0.0017(8) -0.0001(8) -0.0017(7)
    O3 0.0416(13) 0.0101(9) 0.0596(14) 0.0017(9) -0.0090(11) -0.0001(9)
    O4 0.0231(8) 0.0178(8) 0.0151(7) -0.0001(7) 0.0063(7) -0.0008(6)
    O5 0.0203(8) 0.0203(9) 0.0159(8) -0.0017(7) 0.0034(7) -0.0014(7)
    O6 0.0204(9) 0.0305(10) 0.0299(10) 0.0005(8) -0.0006(8) 0.0013(8)
    O7 0.0238(9) 0.0178(9) 0.0173(8) 0.0003(7) 0.0047(7) -0.0004(6)
    O8 0.0219(9) 0.0208(9) 0.0169(8) 0.0005(7) 0.0029(7) 0.0022(7)
    O9 0.0176(9) 0.0412(12) 0.0325(10) -0.0039(9) -0.0015(8) -0.0013(9)
    N1 0.0212(10) 0.0132(9) 0.0143(9) 0.0015(8) 0.0050(8) 0.0002(7)
    N2 0.0213(10) 0.0147(9) 0.0163(9) 0.0045(8) 0.0051(8) 0.0024(7)
    N3 0.0238(10) 0.0140(9) 0.0143(9) -0.0035(8) 0.0058(8) -0.0007(7)
    N4 0.0181(9) 0.0133(9) 0.0160(9) -0.0008(8) 0.0047(8) -0.0026(7)
    N5 0.0199(11) 0.0126(10) 0.0362(12) 0.0009(8) -0.0025(10) -0.0012(9)
    N6 0.0181(10) 0.0150(10) 0.0196(9) -0.0033(8) 0.0024(8) -0.0004(8)
    N7 0.0206(10) 0.0146(10) 0.0215(10) 0.0014(8) 0.0037(8) -0.0003(8)
    C1 0.0277(12) 0.0157(11) 0.0129(10) 0.0032(10) 0.0046(9) 0.0027(9)
    C2 0.0313(14) 0.0172(12) 0.0186(11) 0.0058(11) 0.0061(10) 0.0057(9)
    C3 0.0304(14) 0.0140(11) 0.0254(12) 0.0085(11) 0.0059(11) 0.0026(9)
    C4 0.0258(13) 0.0128(11) 0.0217(11) 0.0033(10) 0.0054(10) -0.0001(9)
    C5 0.0351(14) 0.0155(12) 0.0222(12) 0.0037(11) 0.0104(11) -0.0034(9)
    C6 0.0313(14) 0.0216(13) 0.0167(11) 0.0016(11) 0.0071(10) -0.0029(9)
    C7 0.0203(11) 0.0200(12) 0.0146(10) 0.0000(10) 0.0046(9) -0.0013(9)
    C8 0.0257(13) 0.0308(14) 0.0111(10) 0.0019(11) 0.0065(9) 0.0003(9)
    C9 0.0263(13) 0.0305(14) 0.0162(11) 0.0079(11) 0.0062(10) 0.0071(10)
    C10 0.0253(12) 0.0213(12) 0.0175(10) 0.0076(11) 0.0067(9) 0.0059(10)
    C11 0.0166(11) 0.0164(11) 0.0156(10) 0.0014(9) 0.0054(9) -0.0001(8)
    C12 0.0212(11) 0.0142(10) 0.0136(9) 0.0005(10) 0.0051(8) 0.0002(8)
    C13 0.0299(13) 0.0179(12) 0.0154(10) -0.0038(10) 0.0066(10) -0.0028(9)
    C14 0.0443(16) 0.0189(12) 0.0177(11) -0.0097(12) 0.0076(11) -0.0057(10)
    C15 0.0467(17) 0.0165(12) 0.0228(12) -0.0122(12) 0.0105(12) -0.0060(10)
    C16 0.0356(14) 0.0149(12) 0.0216(11) -0.0057(11) 0.0107(11) -0.0016(9)
    C17 0.0513(18) 0.0183(12) 0.0232(12) -0.0137(13) 0.0138(12) -0.0031(10)
    C18 0.0425(16) 0.0207(13) 0.0195(11) -0.0093(12) 0.0126(11) 0.0004(10)
    C19 0.0228(12) 0.0188(11) 0.0149(10) -0.0023(10) 0.0063(9) -0.0008(9)
    C20 0.0231(12) 0.0236(13) 0.0163(10) -0.0006(11) 0.0070(9) 0.0007(9)
    C21 0.0259(13) 0.0252(13) 0.0127(10) -0.0008(11) 0.0040(9) -0.0054(9)
    C22 0.0236(12) 0.0152(11) 0.0176(10) -0.0030(10) 0.0058(9) -0.0043(9)
    C23 0.0189(11) 0.0149(11) 0.0159(10) -0.0012(9) 0.0055(9) -0.0015(8)
    C24 0.0217(11) 0.0156(11) 0.0148(10) -0.0028(10) 0.0039(9) -0.0005(8)
_geom_special_details
;
All e.s.d.'s (except the e.s.d. in the dihedral angle between two l.s. planes)
are estimated using the full covariance matrix. The cell e.s.d.'s are taken
into account individually in the estimation of e.s.d.'s in distances, angles
and torsion angles; correlations between e.s.d.'s in cell parameters are only
used when they are defined by crystal symmetry. An approximate (isotropic)
treatment of cell e.s.d.'s is used for estimating e.s.d.'s involving l.s.
planes.
;
loop_
    _geom_bond_atom_site_label_1
    _geom_bond_atom_site_label_2
    _geom_bond_site_symmetry_2
    _geom_bond_distance
    _geom_bond_publ_flag
    Ho1 O8 . 2.4398(18) ?
    Ho1 O2 . 2.4431(18) ?
    Ho1 O5 . 2.4468(18) ?
    Ho1 O1 . 2.4662(18) ?
    Ho1 N2 . 2.481(2) ?
    Ho1 N4 . 2.487(2) ?
    Ho1 O4 . 2.5053(17) ?
    Ho1 O7 . 2.5094(17) ?
    Ho1 N1 . 2.533(2) ?
    Ho1 N3 . 2.544(2) ?
    Ho1 N5 . 2.872(2) ?
    Ho1 N7 . 2.901(2) ?
    O1 N5 . 1.279(3) ?
    O2 N5 . 1.265(3) ?
    O3 N5 . 1.223(3) ?
    O4 N6 . 1.270(3) ?
    O5 N6 . 1.277(3) ?
    O6 N6 . 1.218(3) ?
    O7 N7 . 1.271(3) ?
    O8 N7 . 1.277(3) ?
    O9 N7 . 1.224(3) ?
    N1 C1 . 1.327(3) ?
    N1 C12 . 1.369(3) ?
    N2 C10 . 1.326(3) ?
    N2 C11 . 1.361(3) ?
    N3 C13 . 1.325(3) ?
    N3 C24 . 1.363(3) ?
    N4 C22 . 1.333(3) ?
    N4 C23 . 1.369(3) ?
    C1 C2 . 1.403(3) ?
    C1 H1A . 0.9300 ?
    C2 C3 . 1.362(4) ?
    C2 H2A . 0.9300 ?
    C3 C4 . 1.410(3) ?
    C3 H3A . 0.9300 ?
    C4 C12 . 1.404(3) ?
    C4 C5 . 1.436(4) ?
    C5 C6 . 1.356(4) ?
    C5 H5A . 0.9300 ?
    C6 C7 . 1.423(4) ?
    C6 H6A . 0.9300 ?
    C7 C8 . 1.410(3) ?
    C7 C11 . 1.413(3) ?
    C8 C9 . 1.367(4) ?
    C8 H8A . 0.9300 ?
    C9 C10 . 1.401(4) ?
    C9 H9A . 0.9300 ?
    C10 H10A . 0.9300 ?
    C11 C12 . 1.445(3) ?
    C13 C14 . 1.402(4) ?
    C13 H13A . 0.9300 ?
    C14 C15 . 1.362(4) ?
    C14 H14A . 0.9300 ?
    C15 C16 . 1.411(4) ?
    C15 H15A . 0.9300 ?
    C16 C24 . 1.409(3) ?
    C16 C17 . 1.435(4) ?
    C17 C18 . 1.361(4) ?
    C17 H17A . 0.9300 ?
    C18 C19 . 1.428(4) ?
    C18 H18A . 0.9300 ?
    C19 C20 . 1.401(3) ?
    C19 C23 . 1.401(3) ?
    C20 C21 . 1.373(4) ?
    C20 H20A . 0.9300 ?
    C21 C22 . 1.399(3) ?
    C21 H21A . 0.9300 ?
    C22 H22A . 0.9300 ?
    C23 C24 . 1.438(3) ?
loop_
    _geom_contact_atom_site_label_1
    _geom_contact_atom_site_label_2
    _geom_contact_distance
    _geom_contact_site_symmetry_1
    _geom_contact_site_symmetry_2
    _geom_contact_publ_flag
    Cg1 Cg3 3.8375(16) . 1_555 y
    Cg2 Cg4 3.7202(14) . 4_455 y
    Cg2 Cg6 3.7641(15) . 4_455 y
    Cg4 Cg5 3.6887(14) . 4_554 y
loop_
    _geom_angle_atom_site_label_1
    _geom_angle_atom_site_label_2
    _geom_angle_atom_site_label_3
    _geom_angle_site_symmetry_1
    _geom_angle_site_symmetry_3
    _geom_angle
    _geom_angle_publ_flag
    O8 Ho1 O2 . . 75.99(6) ?
    O8 Ho1 O5 . . 142.12(6) ?
    O2 Ho1 O5 . . 71.22(6) ?
    O8 Ho1 O1 . . 72.57(6) ?
    O2 Ho1 O1 . . 52.30(6) ?
    O5 Ho1 O1 . . 72.57(6) ?
    O8 Ho1 N2 . . 71.23(6) ?
    O2 Ho1 N2 . . 132.47(7) ?
    O5 Ho1 N2 . . 119.67(6) ?
    O1 Ho1 N2 . . 85.08(7) ?
    O8 Ho1 N4 . . 121.04(6) ?
    O2 Ho1 N4 . . 82.70(6) ?
    O5 Ho1 N4 . . 73.19(6) ?
    O1 Ho1 N4 . . 130.06(7) ?
    N2 Ho1 N4 . . 144.11(7) ?
    O8 Ho1 O4 . . 123.66(6) ?
    O2 Ho1 O4 . . 105.63(6) ?
    O5 Ho1 O4 . . 51.68(6) ?
    O1 Ho1 O4 . . 66.85(6) ?
    N2 Ho1 O4 . . 67.99(6) ?
    N4 Ho1 O4 . . 114.86(6) ?
    O8 Ho1 O7 . . 51.75(6) ?
    O2 Ho1 O7 . . 67.62(6) ?
    O5 Ho1 O7 . . 126.62(6) ?
    O1 Ho1 O7 . . 105.24(6) ?
    N2 Ho1 O7 . . 113.04(6) ?
    N4 Ho1 O7 . . 69.29(6) ?
    O4 Ho1 O7 . . 172.06(6) ?
    O8 Ho1 N1 . . 75.84(6) ?
    O2 Ho1 N1 . . 136.45(6) ?
    O5 Ho1 N1 . . 141.96(6) ?
    O1 Ho1 N1 . . 142.31(7) ?
    N2 Ho1 N1 . . 65.46(6) ?
    N4 Ho1 N1 . . 84.16(7) ?
    O4 Ho1 N1 . . 117.56(6) ?
    O7 Ho1 N1 . . 68.89(6) ?
    O8 Ho1 N3 . . 141.99(7) ?
    O2 Ho1 N3 . . 139.24(7) ?
    O5 Ho1 N3 . . 75.40(6) ?
    O1 Ho1 N3 . . 135.39(6) ?
    N2 Ho1 N3 . . 84.61(7) ?
    N4 Ho1 N3 . . 65.53(6) ?
    O4 Ho1 N3 . . 69.04(6) ?
    O7 Ho1 N3 . . 118.72(6) ?
    N1 Ho1 N3 . . 67.42(7) ?
    O8 Ho1 N5 . . 73.26(6) ?
    O2 Ho1 N5 . . 25.97(6) ?
    O5 Ho1 N5 . . 68.94(6) ?
    O1 Ho1 N5 . . 26.35(6) ?
    N2 Ho1 N5 . . 109.67(7) ?
    N4 Ho1 N5 . . 106.22(7) ?
    O4 Ho1 N5 . . 85.66(6) ?
    O7 Ho1 N5 . . 86.64(6) ?
    N1 Ho1 N5 . . 148.39(6) ?
    N3 Ho1 N5 . . 144.14(7) ?
    O8 Ho1 N7 . . 25.87(6) ?
    O2 Ho1 N7 . . 70.36(6) ?
    O5 Ho1 N7 . . 140.94(6) ?
    O1 Ho1 N7 . . 89.30(6) ?
    N2 Ho1 N7 . . 91.85(7) ?
    N4 Ho1 N7 . . 95.18(6) ?
    O4 Ho1 N7 . . 149.26(6) ?
    O7 Ho1 N7 . . 25.89(6) ?
    N1 Ho1 N7 . . 69.75(6) ?
    N3 Ho1 N7 . . 134.29(6) ?
    N5 Ho1 N7 . . 79.49(6) ?
    N5 O1 Ho1 . . 94.80(14) ?
    N5 O2 Ho1 . . 96.29(14) ?
    N6 O4 Ho1 . . 94.87(13) ?
    N6 O5 Ho1 . . 97.48(14) ?
    N7 O7 Ho1 . . 94.54(13) ?
    N7 O8 Ho1 . . 97.67(14) ?
    C1 N1 C12 . . 117.3(2) ?
    C1 N1 Ho1 . . 124.28(16) ?
    C12 N1 Ho1 . . 117.04(15) ?
    C10 N2 C11 . . 118.0(2) ?
    C10 N2 Ho1 . . 122.42(17) ?
    C11 N2 Ho1 . . 119.24(15) ?
    C13 N3 C24 . . 117.6(2) ?
    C13 N3 Ho1 . . 124.18(17) ?
    C24 N3 Ho1 . . 116.90(15) ?
    C22 N4 C23 . . 117.9(2) ?
    C22 N4 Ho1 . . 122.37(16) ?
    C23 N4 Ho1 . . 119.53(15) ?
    O3 N5 O2 . . 122.0(2) ?
    O3 N5 O1 . . 121.5(2) ?
    O2 N5 O1 . . 116.5(2) ?
    O3 N5 Ho1 . . 177.36(19) ?
    O2 N5 Ho1 . . 57.74(12) ?
    O1 N5 Ho1 . . 58.85(12) ?
    O6 N6 O4 . . 122.4(2) ?
    O6 N6 O5 . . 121.7(2) ?
    O4 N6 O5 . . 115.92(19) ?
    O6 N6 Ho1 . . 177.16(17) ?
    O4 N6 Ho1 . . 59.28(11) ?
    O5 N6 Ho1 . . 56.67(11) ?
    O9 N7 O7 . . 122.2(2) ?
    O9 N7 O8 . . 121.8(2) ?
    O7 N7 O8 . . 116.0(2) ?
    O9 N7 Ho1 . . 177.83(18) ?
    O7 N7 Ho1 . . 59.57(11) ?
    O8 N7 Ho1 . . 56.46(12) ?
    N1 C1 C2 . . 123.2(2) ?
    N1 C1 H1A . . 118.4 ?
    C2 C1 H1A . . 118.4 ?
    C3 C2 C1 . . 119.4(2) ?
    C3 C2 H2A . . 120.3 ?
    C1 C2 H2A . . 120.3 ?
    C2 C3 C4 . . 119.6(2) ?
    C2 C3 H3A . . 120.2 ?
    C4 C3 H3A . . 120.2 ?
    C12 C4 C3 . . 117.2(2) ?
    C12 C4 C5 . . 119.7(2) ?
    C3 C4 C5 . . 123.1(2) ?
    C6 C5 C4 . . 120.6(2) ?
    C6 C5 H5A . . 119.7 ?
    C4 C5 H5A . . 119.7 ?
    C5 C6 C7 . . 121.4(2) ?
    C5 C6 H6A . . 119.3 ?
    C7 C6 H6A . . 119.3 ?
    C8 C7 C11 . . 117.2(2) ?
    C8 C7 C6 . . 123.5(2) ?
    C11 C7 C6 . . 119.3(2) ?
    C9 C8 C7 . . 119.7(2) ?
    C9 C8 H8A . . 120.2 ?
    C7 C8 H8A . . 120.2 ?
    C8 C9 C10 . . 119.2(2) ?
    C8 C9 H9A . . 120.4 ?
    C10 C9 H9A . . 120.4 ?
    N2 C10 C9 . . 123.2(2) ?
    N2 C10 H10A . . 118.4 ?
    C9 C10 H10A . . 118.4 ?
    N2 C11 C7 . . 122.7(2) ?
    N2 C11 C12 . . 117.8(2) ?
    C7 C11 C12 . . 119.5(2) ?
    N1 C12 C4 . . 123.2(2) ?
    N1 C12 C11 . . 117.5(2) ?
    C4 C12 C11 . . 119.3(2) ?
    N3 C13 C14 . . 123.7(2) ?
    N3 C13 H13A . . 118.2 ?
    C14 C13 H13A . . 118.2 ?
    C15 C14 C13 . . 119.1(2) ?
    C15 C14 H14A . . 120.4 ?
    C13 C14 H14A . . 120.4 ?
    C14 C15 C16 . . 119.3(2) ?
    C14 C15 H15A . . 120.4 ?
    C16 C15 H15A . . 120.4 ?
    C24 C16 C15 . . 117.8(2) ?
    C24 C16 C17 . . 119.5(2) ?
    C15 C16 C17 . . 122.7(2) ?
    C18 C17 C16 . . 121.1(3) ?
    C18 C17 H17A . . 119.5 ?
    C16 C17 H17A . . 119.5 ?
    C17 C18 C19 . . 120.4(2) ?
    C17 C18 H18A . . 119.8 ?
    C19 C18 H18A . . 119.8 ?
    C20 C19 C23 . . 118.2(2) ?
    C20 C19 C18 . . 122.0(2) ?
    C23 C19 C18 . . 119.9(2) ?
    C21 C20 C19 . . 119.0(2) ?
    C21 C20 H20A . . 120.5 ?
    C19 C20 H20A . . 120.5 ?
    C20 C21 C22 . . 119.8(2) ?
    C20 C21 H21A . . 120.1 ?
    C22 C21 H21A . . 120.1 ?
    N4 C22 C21 . . 122.6(2) ?
    N4 C22 H22A . . 118.7 ?
    C21 C22 H22A . . 118.7 ?
    N4 C23 C19 . . 122.5(2) ?
    N4 C23 C24 . . 117.6(2) ?
    C19 C23 C24 . . 120.0(2) ?
    N3 C24 C16 . . 122.4(2) ?
    N3 C24 C23 . . 118.5(2) ?
    C16 C24 C23 . . 119.1(2) ?
loop_
    _geom_torsion_atom_site_label_1
    _geom_torsion_atom_site_label_2
    _geom_torsion_atom_site_label_3
    _geom_torsion_atom_site_label_4
    _geom_torsion_site_symmetry_1
    _geom_torsion_site_symmetry_2
    _geom_torsion_site_symmetry_3
    _geom_torsion_site_symmetry_4
    _geom_torsion
    _geom_torsion_publ_flag
    O8 Ho1 O1 N5 . . . . 87.34(14) ?
    O2 Ho1 O1 N5 . . . . 1.82(13) ?
    O5 Ho1 O1 N5 . . . . -77.59(14) ?
    N2 Ho1 O1 N5 . . . . 159.19(15) ?
    N4 Ho1 O1 N5 . . . . -28.91(17) ?
    O4 Ho1 O1 N5 . . . . -132.67(15) ?
    O7 Ho1 O1 N5 . . . . 46.63(15) ?
    N1 Ho1 O1 N5 . . . . 121.68(15) ?
    N3 Ho1 O1 N5 . . . . -123.61(14) ?
    N7 Ho1 O1 N5 . . . . 67.27(14) ?
    O8 Ho1 O2 N5 . . . . -80.46(15) ?
    O5 Ho1 O2 N5 . . . . 80.28(14) ?
    O1 Ho1 O2 N5 . . . . -1.84(13) ?
    N2 Ho1 O2 N5 . . . . -33.15(18) ?
    N4 Ho1 O2 N5 . . . . 154.94(15) ?
    O4 Ho1 O2 N5 . . . . 41.09(15) ?
    O7 Ho1 O2 N5 . . . . -134.50(16) ?
    N1 Ho1 O2 N5 . . . . -131.53(14) ?
    N3 Ho1 O2 N5 . . . . 116.95(15) ?
    N7 Ho1 O2 N5 . . . . -106.88(15) ?
    O8 Ho1 O4 N6 . . . . 131.73(13) ?
    O2 Ho1 O4 N6 . . . . 48.37(14) ?
    O5 Ho1 O4 N6 . . . . -1.31(12) ?
    O1 Ho1 O4 N6 . . . . 84.26(14) ?
    N2 Ho1 O4 N6 . . . . 178.40(15) ?
    N4 Ho1 O4 N6 . . . . -40.73(14) ?
    O7 Ho1 O4 N6 . . . . 79.4(4) ?
    N1 Ho1 O4 N6 . . . . -137.35(13) ?
    N3 Ho1 O4 N6 . . . . -88.94(14) ?
    N5 Ho1 O4 N6 . . . . 65.15(13) ?
    N7 Ho1 O4 N6 . . . . 126.10(15) ?
    O8 Ho1 O5 N6 . . . . -96.43(15) ?
    O2 Ho1 O5 N6 . . . . -127.84(14) ?
    O1 Ho1 O5 N6 . . . . -72.61(13) ?
    N2 Ho1 O5 N6 . . . . 0.99(15) ?
    N4 Ho1 O5 N6 . . . . 144.30(14) ?
    O4 Ho1 O5 N6 . . . . 1.30(12) ?
    O7 Ho1 O5 N6 . . . . -168.92(12) ?
    N1 Ho1 O5 N6 . . . . 88.27(15) ?
    N3 Ho1 O5 N6 . . . . 75.92(13) ?
    N5 Ho1 O5 N6 . . . . -100.29(14) ?
    N7 Ho1 O5 N6 . . . . -138.58(13) ?
    O8 Ho1 O7 N7 . . . . 1.41(12) ?
    O2 Ho1 O7 N7 . . . . 90.91(14) ?
    O5 Ho1 O7 N7 . . . . 133.20(13) ?
    O1 Ho1 O7 N7 . . . . 53.82(14) ?
    N2 Ho1 O7 N7 . . . . -37.28(15) ?
    N4 Ho1 O7 N7 . . . . -178.58(15) ?
    O4 Ho1 O7 N7 . . . . 58.5(5) ?
    N1 Ho1 O7 N7 . . . . -86.90(14) ?
    N3 Ho1 O7 N7 . . . . -133.98(13) ?
    N5 Ho1 O7 N7 . . . . 72.68(14) ?
    O2 Ho1 O8 N7 . . . . -73.77(14) ?
    O5 Ho1 O8 N7 . . . . -104.34(14) ?
    O1 Ho1 O8 N7 . . . . -128.16(14) ?
    N2 Ho1 O8 N7 . . . . 141.16(15) ?
    N4 Ho1 O8 N7 . . . . -1.41(16) ?
    O4 Ho1 O8 N7 . . . . -173.41(12) ?
    O7 Ho1 O8 N7 . . . . -1.41(12) ?
    N1 Ho1 O8 N7 . . . . 72.67(14) ?
    N3 Ho1 O8 N7 . . . . 87.73(16) ?
    N5 Ho1 O8 N7 . . . . -100.58(14) ?
    O8 Ho1 N1 C1 . . . . -103.3(2) ?
    O2 Ho1 N1 C1 . . . . -52.2(2) ?
    O5 Ho1 N1 C1 . . . . 73.7(2) ?
    O1 Ho1 N1 C1 . . . . -137.06(19) ?
    N2 Ho1 N1 C1 . . . . -178.9(2) ?
    N4 Ho1 N1 C1 . . . . 20.7(2) ?
    O4 Ho1 N1 C1 . . . . 135.79(19) ?
    O7 Ho1 N1 C1 . . . . -49.29(19) ?
    N3 Ho1 N1 C1 . . . . 86.6(2) ?
    N5 Ho1 N1 C1 . . . . -90.9(2) ?
    N7 Ho1 N1 C1 . . . . -77.0(2) ?
    O8 Ho1 N1 C12 . . . . 90.21(17) ?
    O2 Ho1 N1 C12 . . . . 141.32(16) ?
    O5 Ho1 N1 C12 . . . . -92.77(19) ?
    O1 Ho1 N1 C12 . . . . 56.5(2) ?
    N2 Ho1 N1 C12 . . . . 14.67(16) ?
    N4 Ho1 N1 C12 . . . . -145.71(18) ?
    O4 Ho1 N1 C12 . . . . -30.66(19) ?
    O7 Ho1 N1 C12 . . . . 144.26(19) ?
    N3 Ho1 N1 C12 . . . . -79.81(17) ?
    N5 Ho1 N1 C12 . . . . 102.60(19) ?
    N7 Ho1 N1 C12 . . . . 116.57(18) ?
    O8 Ho1 N2 C10 . . . . 91.0(2) ?
    O2 Ho1 N2 C10 . . . . 42.1(2) ?
    O5 Ho1 N2 C10 . . . . -49.0(2) ?
    O1 Ho1 N2 C10 . . . . 17.7(2) ?
    N4 Ho1 N2 C10 . . . . -151.70(18) ?
    O4 Ho1 N2 C10 . . . . -49.29(19) ?
    O7 Ho1 N2 C10 . . . . 122.2(2) ?
    N1 Ho1 N2 C10 . . . . 173.6(2) ?
    N3 Ho1 N2 C10 . . . . -118.8(2) ?
    N5 Ho1 N2 C10 . . . . 27.3(2) ?
    N7 Ho1 N2 C10 . . . . 106.8(2) ?
    O8 Ho1 N2 C11 . . . . -96.21(18) ?
    O2 Ho1 N2 C11 . . . . -145.08(16) ?
    O5 Ho1 N2 C11 . . . . 123.82(17) ?
    O1 Ho1 N2 C11 . . . . -169.45(18) ?
    N4 Ho1 N2 C11 . . . . 21.1(2) ?
    O4 Ho1 N2 C11 . . . . 123.55(19) ?
    O7 Ho1 N2 C11 . . . . -64.97(19) ?
    N1 Ho1 N2 C11 . . . . -13.61(17) ?
    N3 Ho1 N2 C11 . . . . 54.00(18) ?
    N5 Ho1 N2 C11 . . . . -159.81(17) ?
    N7 Ho1 N2 C11 . . . . -80.32(18) ?
    O8 Ho1 N3 C13 . . . . 69.2(2) ?
    O2 Ho1 N3 C13 . . . . -138.88(19) ?
    O5 Ho1 N3 C13 . . . . -103.1(2) ?
    O1 Ho1 N3 C13 . . . . -57.9(2) ?
    N2 Ho1 N3 C13 . . . . 19.4(2) ?
    N4 Ho1 N3 C13 . . . . 179.0(2) ?
    O4 Ho1 N3 C13 . . . . -49.0(2) ?
    O7 Ho1 N3 C13 . . . . 132.8(2) ?
    N1 Ho1 N3 C13 . . . . 85.1(2) ?
    N5 Ho1 N3 C13 . . . . -97.1(2) ?
    N7 Ho1 N3 C13 . . . . 106.8(2) ?
    O8 Ho1 N3 C24 . . . . -97.43(19) ?
    O2 Ho1 N3 C24 . . . . 54.5(2) ?
    O5 Ho1 N3 C24 . . . . 90.20(18) ?
    O1 Ho1 N3 C24 . . . . 135.39(17) ?
    N2 Ho1 N3 C24 . . . . -147.22(18) ?
    N4 Ho1 N3 C24 . . . . 12.32(17) ?
    O4 Ho1 N3 C24 . . . . 144.31(19) ?
    O7 Ho1 N3 C24 . . . . -33.9(2) ?
    N1 Ho1 N3 C24 . . . . -81.59(18) ?
    N5 Ho1 N3 C24 . . . . 96.2(2) ?
    N7 Ho1 N3 C24 . . . . -59.9(2) ?
    O8 Ho1 N4 C22 . . . . -47.9(2) ?
    O2 Ho1 N4 C22 . . . . 20.90(19) ?
    O5 Ho1 N4 C22 . . . . 93.42(19) ?
    O1 Ho1 N4 C22 . . . . 44.9(2) ?
    N2 Ho1 N4 C22 . . . . -148.90(18) ?
    O4 Ho1 N4 C22 . . . . 124.79(19) ?
    O7 Ho1 N4 C22 . . . . -47.88(19) ?
    N1 Ho1 N4 C22 . . . . -117.5(2) ?
    N3 Ho1 N4 C22 . . . . 174.7(2) ?
    N5 Ho1 N4 C22 . . . . 32.0(2) ?
    N7 Ho1 N4 C22 . . . . -48.50(19) ?
    O8 Ho1 N4 C23 . . . . 127.24(17) ?
    O2 Ho1 N4 C23 . . . . -163.98(18) ?
    O5 Ho1 N4 C23 . . . . -91.46(18) ?
    O1 Ho1 N4 C23 . . . . -139.93(16) ?
    N2 Ho1 N4 C23 . . . . 26.2(2) ?
    O4 Ho1 N4 C23 . . . . -60.09(19) ?
    O7 Ho1 N4 C23 . . . . 127.24(18) ?
    N1 Ho1 N4 C23 . . . . 57.63(18) ?
    N3 Ho1 N4 C23 . . . . -10.19(17) ?
    N5 Ho1 N4 C23 . . . . -152.84(17) ?
    N7 Ho1 N4 C23 . . . . 126.62(17) ?
    Ho1 O2 N5 O3 . . . . -176.9(2) ?
    Ho1 O2 N5 O1 . . . . 3.1(2) ?
    Ho1 O1 N5 O3 . . . . 176.9(2) ?
    Ho1 O1 N5 O2 . . . . -3.1(2) ?
    O8 Ho1 N5 O3 . . . .  18E1(10)
                                  ?
    O2 Ho1 N5 O3 . . . . 85(4) ?
    O5 Ho1 N5 O3 . . . . -5(4) ?
    O1 Ho1 N5 O3 . . . . -98(4) ?
    N2 Ho1 N5 O3 . . . . -120(4) ?
    N4 Ho1 N5 O3 . . . . 59(4) ?
    O4 Ho1 N5 O3 . . . . -55(4) ?
    O7 Ho1 N5 O3 . . . . 127(4) ?
    N1 Ho1 N5 O3 . . . . 165(4) ?
    N3 Ho1 N5 O3 . . . . -11(4) ?
    N7 Ho1 N5 O3 . . . . 152(4) ?
    O8 Ho1 N5 O2 . . . . 92.30(15) ?
    O5 Ho1 N5 O2 . . . . -90.17(15) ?
    O1 Ho1 N5 O2 . . . . 176.7(2) ?
    N2 Ho1 N5 O2 . . . . 154.63(14) ?
    N4 Ho1 N5 O2 . . . . -25.95(15) ?
    O4 Ho1 N5 O2 . . . . -140.60(15) ?
    O7 Ho1 N5 O2 . . . . 41.35(15) ?
    N1 Ho1 N5 O2 . . . . 79.75(19) ?
    N3 Ho1 N5 O2 . . . . -96.44(16) ?
    N7 Ho1 N5 O2 . . . . 66.44(14) ?
    O8 Ho1 N5 O1 . . . . -84.41(14) ?
    O2 Ho1 N5 O1 . . . . -176.7(2) ?
    O5 Ho1 N5 O1 . . . . 93.11(14) ?
    N2 Ho1 N5 O1 . . . . -22.08(16) ?
    N4 Ho1 N5 O1 . . . . 157.34(14) ?
    O4 Ho1 N5 O1 . . . . 42.69(14) ?
    O7 Ho1 N5 O1 . . . . -135.36(15) ?
    N1 Ho1 N5 O1 . . . . -96.96(17) ?
    N3 Ho1 N5 O1 . . . . 86.84(18) ?
    N7 Ho1 N5 O1 . . . . -110.28(15) ?
    Ho1 O4 N6 O6 . . . . -177.3(2) ?
    Ho1 O4 N6 O5 . . . . 2.2(2) ?
    Ho1 O5 N6 O6 . . . . 177.3(2) ?
    Ho1 O5 N6 O4 . . . . -2.2(2) ?
    O8 Ho1 N6 O6 . . . . 60(4) ?
    O2 Ho1 N6 O6 . . . . -7(4) ?
    O5 Ho1 N6 O6 . . . . -55(4) ?
    O1 Ho1 N6 O6 . . . . 43(4) ?
    N2 Ho1 N6 O6 . . . . 126(4) ?
    N4 Ho1 N6 O6 . . . . -89(4) ?
    O4 Ho1 N6 O6 . . . . 127(4) ?
    O7 Ho1 N6 O6 . . . . -36(4) ?
    N1 Ho1 N6 O6 . . . . -175(4) ?
    N3 Ho1 N6 O6 . . . . -151(4) ?
    N5 Ho1 N6 O6 . . . . 16(4) ?
    N7 Ho1 N6 O6 . . . . 23(4) ?
    O8 Ho1 N6 O4 . . . . -67.52(16) ?
    O2 Ho1 N6 O4 . . . . -133.92(13) ?
    O5 Ho1 N6 O4 . . . . 177.7(2) ?
    O1 Ho1 N6 O4 . . . . -84.47(13) ?
    N2 Ho1 N6 O4 . . . . -1.49(14) ?
    N4 Ho1 N6 O4 . . . . 143.57(13) ?
    O7 Ho1 N6 O4 . . . . -163.38(13) ?
    N1 Ho1 N6 O4 . . . . 57.33(16) ?
    N3 Ho1 N6 O4 . . . . 81.45(13) ?
    N5 Ho1 N6 O4 . . . . -110.82(14) ?
    N7 Ho1 N6 O4 . . . . -104.08(17) ?
    O8 Ho1 N6 O5 . . . . 114.82(14) ?
    O2 Ho1 N6 O5 . . . . 48.43(14) ?
    O1 Ho1 N6 O5 . . . . 97.88(14) ?
    N2 Ho1 N6 O5 . . . . -179.14(13) ?
    N4 Ho1 N6 O5 . . . . -34.08(14) ?
    O4 Ho1 N6 O5 . . . . -177.7(2) ?
    O7 Ho1 N6 O5 . . . . 19.0(2) ?
    N1 Ho1 N6 O5 . . . . -120.32(14) ?
    N3 Ho1 N6 O5 . . . . -96.20(14) ?
    N5 Ho1 N6 O5 . . . . 71.52(14) ?
    N7 Ho1 N6 O5 . . . . 78.27(19) ?
    Ho1 O7 N7 O9 . . . . 178.5(2) ?
    Ho1 O7 N7 O8 . . . . -2.4(2) ?
    Ho1 O8 N7 O9 . . . . -178.4(2) ?
    Ho1 O8 N7 O7 . . . . 2.4(2) ?
    O8 Ho1 N7 O9 . . . . 39(5) ?
    O2 Ho1 N7 O9 . . . . 137(5) ?
    O5 Ho1 N7 O9 . . . . 148(5) ?
    O1 Ho1 N7 O9 . . . . 87(5) ?
    N2 Ho1 N7 O9 . . . . 2(5) ?
    N4 Ho1 N7 O9 . . . . -142(5) ?
    O4 Ho1 N7 O9 . . . . 50(5) ?
    O7 Ho1 N7 O9 . . . . -144(5) ?
    N1 Ho1 N7 O9 . . . . -61(5) ?
    N3 Ho1 N7 O9 . . . . -82(5) ?
    N5 Ho1 N7 O9 . . . . 112(5) ?
    O8 Ho1 N7 O7 . . . . -177.5(2) ?
    O2 Ho1 N7 O7 . . . . -79.01(13) ?
    O5 Ho1 N7 O7 . . . . -68.22(16) ?
    O1 Ho1 N7 O7 . . . . -128.85(13) ?
    N2 Ho1 N7 O7 . . . . 146.10(13) ?
    N4 Ho1 N7 O7 . . . . 1.33(14) ?
    O4 Ho1 N7 O7 . . . . -166.69(12) ?
    N1 Ho1 N7 O7 . . . . 83.15(13) ?
    N3 Ho1 N7 O7 . . . . 61.82(16) ?
    N5 Ho1 N7 O7 . . . . -104.24(14) ?
    O2 Ho1 N7 O8 . . . . 98.44(14) ?
    O5 Ho1 N7 O8 . . . . 109.23(15) ?
    O1 Ho1 N7 O8 . . . . 48.61(14) ?
    N2 Ho1 N7 O8 . . . . -36.45(14) ?
    N4 Ho1 N7 O8 . . . . 178.79(14) ?
    O4 Ho1 N7 O8 . . . . 10.8(2) ?
    O7 Ho1 N7 O8 . . . . 177.5(2) ?
    N1 Ho1 N7 O8 . . . . -99.39(14) ?
    N3 Ho1 N7 O8 . . . . -120.72(14) ?
    N5 Ho1 N7 O8 . . . . 73.22(14) ?
    C12 N1 C1 C2 . . . . 2.3(4) ?
    Ho1 N1 C1 C2 . . . . -164.1(2) ?
    N1 C1 C2 C3 . . . . -0.3(4) ?
    C1 C2 C3 C4 . . . . -2.1(4) ?
    C2 C3 C4 C12 . . . . 2.4(4) ?
    C2 C3 C4 C5 . . . . -176.2(3) ?
    C12 C4 C5 C6 . . . . -0.9(4) ?
    C3 C4 C5 C6 . . . . 177.7(3) ?
    C4 C5 C6 C7 . . . . 0.6(4) ?
    C5 C6 C7 C8 . . . . -177.8(3) ?
    C5 C6 C7 C11 . . . . 1.8(4) ?
    C11 C7 C8 C9 . . . . -0.2(4) ?
    C6 C7 C8 C9 . . . . 179.4(3) ?
    C7 C8 C9 C10 . . . . 2.2(4) ?
    C11 N2 C10 C9 . . . . -1.2(4) ?
    Ho1 N2 C10 C9 . . . . 171.8(2) ?
    C8 C9 C10 N2 . . . . -1.6(4) ?
    C10 N2 C11 C7 . . . . 3.3(4) ?
    Ho1 N2 C11 C7 . . . . -169.83(18) ?
    C10 N2 C11 C12 . . . . -175.1(2) ?
    Ho1 N2 C11 C12 . . . . 11.7(3) ?
    C8 C7 C11 N2 . . . . -2.7(4) ?
    C6 C7 C11 N2 . . . . 177.7(2) ?
    C8 C7 C11 C12 . . . . 175.7(2) ?
    C6 C7 C11 C12 . . . . -3.9(4) ?
    C1 N1 C12 C4 . . . . -1.9(4) ?
    Ho1 N1 C12 C4 . . . . 165.5(2) ?
    C1 N1 C12 C11 . . . . 177.5(2) ?
    Ho1 N1 C12 C11 . . . . -15.1(3) ?
    C3 C4 C12 N1 . . . . -0.4(4) ?
    C5 C4 C12 N1 . . . . 178.3(2) ?
    C3 C4 C12 C11 . . . . -179.8(2) ?
    C5 C4 C12 C11 . . . . -1.1(4) ?
    N2 C11 C12 N1 . . . . 2.6(3) ?
    C7 C11 C12 N1 . . . . -175.9(2) ?
    N2 C11 C12 C4 . . . . -178.0(2) ?
    C7 C11 C12 C4 . . . . 3.5(4) ?
    C24 N3 C13 C14 . . . . 2.2(4) ?
    Ho1 N3 C13 C14 . . . . -164.4(2) ?
    N3 C13 C14 C15 . . . . -1.1(5) ?
    C13 C14 C15 C16 . . . . -1.4(5) ?
    C14 C15 C16 C24 . . . . 2.5(4) ?
    C14 C15 C16 C17 . . . . -176.8(3) ?
    C24 C16 C17 C18 . . . . -0.9(5) ?
    C15 C16 C17 C18 . . . . 178.4(3) ?
    C16 C17 C18 C19 . . . . 1.2(5) ?
    C17 C18 C19 C20 . . . . -179.3(3) ?
    C17 C18 C19 C23 . . . . 1.0(4) ?
    C23 C19 C20 C21 . . . . 0.9(4) ?
    C18 C19 C20 C21 . . . . -178.9(3) ?
    C19 C20 C21 C22 . . . . 1.8(4) ?
    C23 N4 C22 C21 . . . . -0.3(4) ?
    Ho1 N4 C22 C21 . . . . 174.89(19) ?
    C20 C21 C22 N4 . . . . -2.2(4) ?
    C22 N4 C23 C19 . . . . 3.2(4) ?
    Ho1 N4 C23 C19 . . . . -172.13(19) ?
    C22 N4 C23 C24 . . . . -177.2(2) ?
    Ho1 N4 C23 C24 . . . . 7.5(3) ?
    C20 C19 C23 N4 . . . . -3.5(4) ?
    C18 C19 C23 N4 . . . . 176.3(2) ?
    C20 C19 C23 C24 . . . . 176.9(2) ?
    C18 C19 C23 C24 . . . . -3.4(4) ?
    C13 N3 C24 C16 . . . . -0.8(4) ?
    Ho1 N3 C24 C16 . . . . 166.8(2) ?
    C13 N3 C24 C23 . . . . 178.5(2) ?
    Ho1 N3 C24 C23 . . . . -13.9(3) ?
    C15 C16 C24 N3 . . . . -1.5(4) ?
    C17 C16 C24 N3 . . . . 177.8(3) ?
    C15 C16 C24 C23 . . . . 179.2(3) ?
    C17 C16 C24 C23 . . . . -1.5(4) ?
    N4 C23 C24 N3 . . . . 4.6(4) ?
    C19 C23 C24 N3 . . . . -175.7(2) ?
    N4 C23 C24 C16 . . . . -176.1(2) ?
    C19 C23 C24 C16 . . . . 3.6(4) ?
loop_
    _geom_hbond_atom_site_label_D
    _geom_hbond_atom_site_label_H
    _geom_hbond_atom_site_label_A
    _geom_hbond_site_symmetry_A
    _geom_hbond_distance_DH
    _geom_hbond_distance_HA
    _geom_hbond_distance_DA
    _geom_hbond_angle_DHA
    _geom_hbond_publ_flag
    C1 H1A O7 . 0.9300 2.5400 2.997(3) 111.00 n
    C3 H3A O8 2_555 0.9300 2.5300 3.422(3) 161.00 y
    C9 H9A O3 3_656 0.9300 2.5500 3.453(3) 164.00 y
    C13 H13A O4 . 0.9300 2.5400 3.005(3) 111.00 n
    C21 H21A O3 3_655 0.9300 2.4300 3.201(3) 140.00 y
    C22 H22A O2 . 0.9300 2.5900 3.224(3) 126.00 n
