# Supplementary material for: Tris(nitrato-κ2 O,O′)bis­(1,10-phenanthroline-κ2 N,N′)holmium(III)
Source: Acta Crystallogr Sect E Struct Rep Online. 2008 Jul 9;64(Pt 8):m1014–5. doi: 10.1107/S1600536808020655 (PMC2961938; doi:10.1107/S1600536808020655)
Supplement: Supplementary file 2 [file e-64-m1014-Isup2.hkl]

# 
# h,k,l, Fc-squared, Fo-squared, sigma(Fo-squared) and status flag 
# 
data_I
_shelx_title ' ek51_0m in P2(1)/n (100K)' 
_shelx_refln_list_code          4 
_shelx_F_calc_maximum      366.87 
_exptl_crystal_F_000      1392.00 
_reflns_d_resolution_high  0.7108 
 
loop_ 
 _symmetry_equiv_pos_as_xyz 
 'x, y, z' 
 '-x+1/2, y+1/2, -z+1/2' 
 '-x, -y, -z' 
 'x-1/2, -y-1/2, z-1/2' 
 
_cell_length_a    11.0049 
_cell_length_b    17.7710 
_cell_length_c    12.9332 
_cell_angle_alpha  90.000 
_cell_angle_beta  100.483 
_cell_angle_gamma  90.000 
 
_shelx_F_squared_multiplier     1.000 
 
loop_ 
 _refln_index_h 
 _refln_index_k 
 _refln_index_l 
 _refln_F_squared_calc 
 _refln_F_squared_meas 
 _refln_F_squared_sigma 
 _refln_observed_status 
   2   0   0    19328.31    20704.45   1049.90 o 
   4   0   0    51288.68    47991.90    724.57 o 
   6   0   0    56158.02    58251.52   1162.69 o 
   8   0   0    22862.43    23214.33    510.95 o 
  10   0   0     8698.10     8649.89    346.45 o 
  12   0   0     3288.68     3474.57    284.67 o 
  14   0   0     1581.77     1491.77    195.94 o 
   1   1   0    21011.08    22048.15    433.45 o 
   2   1   0      294.04      272.02     20.66 o 
   3   1   0   134593.27   138609.58   2032.30 o 
   4   1   0      300.19      197.78     19.93 o 
   5   1   0    19613.08    20485.99    289.77 o 
   6   1   0     7521.41     7295.25    162.45 o 
   7   1   0     5514.25     5283.59    104.51 o 
   8   1   0     5134.81     5060.11    117.06 o 
   9   1   0     3546.47     3648.32    117.31 o 
  10   1   0     3177.47     3095.21    120.90 o 
  11   1   0     2469.73     2403.18    115.98 o 
  12   1   0     1954.88     2099.07    127.74 o 
  13   1   0      569.41      361.12    118.54 o 
  14   1   0     2173.77     2299.33    165.07 o 
  15   1   0      318.67      196.83     78.99 o 
   0   2   0    92680.17    92004.54   2978.72 o 
   1   2   0       69.15       46.71     11.78 o 
   2   2   0    40396.87    41717.89    507.75 o 
   3   2   0    19570.11    18503.48    604.69 o 
   4   2   0     2183.91     2615.94     68.09 o 
   5   2   0     2896.19     2704.34     68.29 o 
   6   2   0     2446.06     2212.07     90.92 o 
   7   2   0     1921.40     1855.04     59.16 o 
   8   2   0     3233.59     3491.76     81.06 o 
   9   2   0     2221.84     2165.16    108.14 o 
  10   2   0     1012.94     1081.85     79.15 o 
  11   2   0     5403.90     5372.36    160.14 o 
  12   2   0      477.70      372.66     64.06 o 
  13   2   0     2033.92     2087.67    154.01 o 
  14   2   0      253.85      186.57     70.44 o 
  15   2   0     1439.20     1545.01    148.98 o 
   1   3   0    20744.03    21490.06    314.31 o 
   2   3   0     4023.28     3756.11     73.49 o 
   3   3   0    84247.83    86494.79    953.73 o 
   4   3   0     1682.32     1677.24     79.73 o 
   5   3   0    62123.41    65046.67    771.19 o 
   6   3   0     1116.05     1233.79     49.14 o 
   7   3   0     2103.83     2070.65     66.27 o 
   8   3   0      638.27      721.42     45.19 o 
   9   3   0     4654.93     4376.19    142.45 o 
  10   3   0       26.47       41.73     31.93 o 
  11   3   0     5159.53     4825.21    238.65 o 
  12   3   0       65.68       45.47     44.06 o 
  13   3   0     1528.71     1563.90    204.96 o 
  14   3   0        4.87       -3.68     50.04 o 
  15   3   0      750.80      630.23    122.43 o 
   0   4   0    50205.55    51879.97   1044.60 o 
   1   4   0        2.80      -17.80      8.90 o 
   2   4   0    28017.35    30564.17    386.08 o 
   3   4   0     3669.49     3631.13     62.10 o 
   4   4   0     4060.27     4082.09     68.19 o 
   5   4   0    18764.61    18831.40    398.04 o 
   6   4   0     5513.69     5754.88    151.55 o 
   7   4   0       92.71      100.61     22.67 o 
   8   4   0      741.66      827.90     49.88 o 
   9   4   0     2279.30     2205.83     94.12 o 
  10   4   0      255.17      184.59     46.38 o 
  11   4   0     4876.41     4981.84    171.19 o 
  12   4   0      157.27      230.10     58.74 o 
  13   4   0     2806.64     3044.67    159.08 o 
  14   4   0      184.81      156.72     71.66 o 
  15   4   0     2294.99     2194.59    178.49 o 
   1   5   0    47523.00    48136.78    594.06 o 
   2   5   0      263.08      230.18     16.31 o 
   3   5   0    35861.45    36608.79    388.91 o 
   4   5   0      133.14      116.92     14.31 o 
   5   5   0    47752.89    50454.26    604.69 o 
   6   5   0     8389.23     8150.15    152.96 o 
   7   5   0     6038.92     5986.66    121.62 o 
   8   5   0     4518.88     4585.67    154.34 o 
   9   5   0     1658.50     1784.98    123.27 o 
  10   5   0      376.79      307.90     61.91 o 
  11   5   0     2317.50     2230.15    126.22 o 
  12   5   0     2773.68     3000.95    151.20 o 
  13   5   0     1531.26     1594.64    142.54 o 
  14   5   0     1288.11     1227.28    131.24 o 
   0   6   0    67171.57    67556.13   1166.86 o 
   1   6   0      121.62       77.60     15.76 o 
   2   6   0    45015.65    46514.75    462.64 o 
   3   6   0     1038.48     1036.45     38.94 o 
   4   6   0    19195.61    18036.02    224.70 o 
   5   6   0     1399.30     1391.88     39.90 o 
   6   6   0    27684.78    28025.82    401.33 o 
   7   6   0      806.18      795.80     53.93 o 
   8   6   0    13587.42    13488.69    240.23 o 
   9   6   0      608.73      563.60     76.76 o 
  10   6   0     5369.78     5336.61    190.83 o 
  11   6   0      275.34      288.42     78.62 o 
  12   6   0     3396.31     3220.75    260.17 o 
  13   6   0      876.89      633.80    116.10 o 
  14   6   0     1279.16     1122.09    210.93 o 
   1   7   0      620.52      606.54     37.81 o 
   2   7   0      368.69      303.32     20.91 o 
   3   7   0    10805.47    12771.98    206.72 o 
   4   7   0     3611.65     3352.69     81.29 o 
   5   7   0     1565.19     1612.45     43.12 o 
   6   7   0     6428.00     6459.98    146.99 o 
   7   7   0      143.73      166.72     35.76 o 
   8   7   0     9138.05     9165.01    224.72 o 
   9   7   0     1611.14     1462.38    104.82 o 
  10   7   0     2812.71     2825.26    179.01 o 
  11   7   0      550.81      454.26    121.59 o 
  12   7   0     3173.07     3216.12    275.26 o 
  13   7   0       21.66       61.76     70.98 o 
  14   7   0     2372.05     2315.53    209.54 o 
   0   8   0    77629.83    83039.37   1268.07 o 
   1   8   0      377.90      396.84     22.32 o 
   2   8   0    56818.27    58976.03    642.60 o 
   3   8   0      185.04      174.03     21.49 o 
   4   8   0    18773.17    18045.69    263.29 o 
   5   8   0     2446.85     2314.49     67.97 o 
   6   8   0    22740.46    23338.12    309.93 o 
   7   8   0     1120.33     1029.40     71.28 o 
   8   8   0     8209.05     8118.14    220.64 o 
   9   8   0     4296.08     4793.64    500.21 o 
  10   8   0     4570.09     4760.02    229.97 o 
  11   8   0     3960.06     3729.93    285.48 o 
  12   8   0     2990.37     3042.74    277.41 o 
  13   8   0      225.54      283.64     94.19 o 
  14   8   0      587.28      469.95    180.09 o 
   1   9   0    53540.65    54054.96    521.40 o 
   2   9   0       55.44       33.82     13.12 o 
   3   9   0    23717.22    24000.70    268.67 o 
   4   9   0      191.69      150.83     24.50 o 
   5   9   0    22706.41    23072.23    316.17 o 
   6   9   0     2392.53     2331.86     72.40 o 
   7   9   0    18845.81    17641.73    410.86 o 
   8   9   0      602.89      467.93     71.10 o 
   9   9   0     8715.42     8708.42    269.38 o 
  10   9   0     1920.10     1504.53    336.31 o 
  11   9   0     5346.13     5128.81    476.94 o 
  12   9   0      134.65      117.16     93.38 o 
  13   9   0     1520.74     1384.65    333.02 o 
  14   9   0      513.50      477.39    113.89 o 
   0  10   0      220.13      501.39     53.76 o 
   1  10   0      511.18      608.65     29.46 o 
   2  10   0      291.40      297.34     36.05 o 
   3  10   0     4742.07     5069.93     79.69 o 
   4  10   0     3478.27     3499.86    113.71 o 
   5  10   0     1551.01     1393.97     63.39 o 
   6  10   0      177.87      196.68     47.72 o 
   7  10   0     7497.52     7477.36    237.80 o 
   8  10   0       80.45       69.99     46.03 o 
   9  10   0     5578.11     5694.12    226.13 o 
  10  10   0        2.01       -2.99     54.17 o 
  11  10   0     6799.36     6408.90    773.60 o 
  12  10   0        0.10       99.52     93.45 o 
  13  10   0     2585.94     2502.31    278.94 o 
   1  11   0    14789.56    14432.70    174.59 o 
   2  11   0       28.84       27.55     14.27 o 
   3  11   0    23770.54    25098.95    289.44 o 
   4  11   0     2770.66     2836.67     80.41 o 
   5  11   0     6975.25     6847.39    145.47 o 
   6  11   0     1357.14     1269.42     83.74 o 
   7  11   0    11875.91    11830.02    324.58 o 
   8  11   0      571.89      465.28     84.76 o 
   9  11   0     6242.55     5482.02    245.21 o 
  10  11   0      970.55      720.02    141.91 o 
  11  11   0     3870.07     3853.49    254.44 o 
  12  11   0     1947.46     1272.74    244.72 o 
  13  11   0     1621.40     1649.74    238.06 o 
   0  12   0     7354.07     7351.11    143.87 o 
   1  12   0       88.21       86.02     15.79 o 
   2  12   0     7329.72     7075.99    110.65 o 
   3  12   0     1288.89     1318.86     58.09 o 
   4  12   0    10723.20    10488.88    202.32 o 
   5  12   0     1066.05     1239.97     66.74 o 
   6  12   0    15448.29    14643.43    318.78 o 
   7  12   0      268.66      167.89     56.80 o 
   8  12   0     3807.21     3986.61    218.32 o 
   9  12   0     2037.02     1598.03    153.89 o 
  10  12   0     2661.90     2142.67    343.52 o 
  11  12   0     1069.59      969.52    138.07 o 
  12  12   0     2048.39     2351.35    410.34 o 
  13  12   0      938.18     1025.60    551.61 o 
   1  13   0     1063.98     1231.25     44.48 o 
   2  13   0      177.17      110.58     23.47 o 
   3  13   0     3714.93     3880.40    104.15 o 
   4  13   0     1114.95     1108.40     59.36 o 
   5  13   0      936.32     1032.65     91.98 o 
   6  13   0     7453.88     7970.09    218.61 o 
   7  13   0      374.41      227.23     86.37 o 
   8  13   0      887.85      594.80    100.45 o 
   9  13   0      986.04      852.57    121.69 o 
  10  13   0     2787.96     2580.76    202.32 o 
  11  13   0      187.20      268.77     95.24 o 
  12  13   0     3916.75     4134.26    386.85 o 
  13  13   0      138.13      240.79    126.10 o 
   0  14   0    16829.27    17286.53    276.17 o 
   1  14   0       14.46       29.31     18.70 o 
   2  14   0    20277.35    21024.19    298.58 o 
   3  14   0        4.69       34.47     25.91 o 
   4  14   0    12430.13    12366.19    218.03 o 
   5  14   0      329.13      260.94     44.74 o 
   6  14   0    24620.85    25360.38    549.89 o 
   7  14   0      498.89      469.51     76.69 o 
   8  14   0     6094.50     5777.01    426.77 o 
   9  14   0      368.16      193.08     79.40 o 
  10  14   0     4602.70     4561.21    266.03 o 
  11  14   0       10.03       90.17     73.05 o 
  12  14   0     1915.55     1724.74    211.33 o 
   1  15   0     7440.89     7819.54    144.04 o 
   2  15   0      771.55      657.94     54.13 o 
   3  15   0     8848.08     8260.94    178.25 o 
   4  15   0      703.25      633.70     56.35 o 
   5  15   0     4021.10     4141.26    155.71 o 
   6  15   0     3505.48     3371.74    170.64 o 
   7  15   0     4167.81     4111.92    228.73 o 
   8  15   0     2389.33     2374.44    193.94 o 
   9  15   0     1850.61     1901.26    364.10 o 
  10  15   0     1768.65     1800.73    206.44 o 
  11  15   0      994.85      791.60    137.58 o 
  12  15   0     1341.59     1226.00    213.47 o 
   0  16   0     2660.40     3002.23    132.76 o 
   1  16   0       72.59      115.15     42.97 o 
   2  16   0     2286.37     2547.60    103.16 o 
   3  16   0      363.82      332.78     54.77 o 
   4  16   0     5679.10     5222.25    154.84 o 
   5  16   0     1433.17     1124.85    105.09 o 
   6  16   0     2305.49     2081.77    143.69 o 
   7  16   0     2560.08     2383.09    156.64 o 
   8  16   0     2496.58     2527.60    168.73 o 
   9  16   0     4359.21     4269.08    346.00 o 
  10  16   0      856.99      929.06    142.49 o 
  11  16   0     3118.39     3126.10    245.92 o 
   1  17   0    21675.30    21026.53    422.30 o 
   2  17   0       37.08       84.03     42.52 o 
   3  17   0    21923.82    21958.49    385.26 o 
   4  17   0        3.21        6.90     36.55 o 
   5  17   0    13498.60    13173.05    354.11 o 
   6  17   0      327.34      295.61     69.79 o 
   7  17   0     9809.78     9454.58    330.63 o 
   8  17   0      161.02      116.02     64.01 o 
   9  17   0     5660.04     5830.69    303.17 o 
  10  17   0       99.85       41.86     86.82 o 
  11  17   0     3146.95     3480.92    257.26 o 
   0  18   0    15741.47    14778.85    556.97 o 
   1  18   0       70.78      120.91     50.08 o 
   2  18   0     6596.94     6896.10    281.87 o 
   3  18   0       32.03       21.17     46.05 o 
   4  18   0     2750.01     2780.34    179.51 o 
   5  18   0     1911.78     1758.57    158.77 o 
   6  18   0     5686.07     5603.90    222.17 o 
   7  18   0      927.72      921.42    112.81 o 
   8  18   0     1045.64     1112.21    278.23 o 
   9  18   0     2524.92     2444.37    208.27 o 
  10  18   0     1200.72     1401.78    174.38 o 
   1  19   0     2971.06     2908.85    376.08 o 
   2  19   0      629.59      683.36     88.32 o 
   3  19   0      754.11      785.38     95.75 o 
   4  19   0       40.04       21.22     58.29 o 
   5  19   0     2371.79     2407.47    228.71 o 
   6  19   0     2081.56     2000.96    263.66 o 
   7  19   0      828.76      466.77     90.22 o 
   8  19   0     1080.42     1106.64    129.02 o 
   9  19   0     1722.59     1387.31    174.65 o 
   0  20   0    12566.84    12323.78    496.98 o 
   1  20   0        1.67      -16.57     46.71 o 
   2  20   0    10511.17    10444.88    412.45 o 
   3  20   0      245.96      135.55     71.82 o 
   4  20   0     6287.50     6181.60    277.84 o 
   5  20   0        0.13       92.66     72.18 o 
   6  20   0     6867.44     7050.64    263.42 o 
   7  20   0       89.24      117.63     68.21 o 
   8  20   0     4288.00     3852.01    223.10 o 
   9  20   0      138.40       64.19     84.21 o 
   1  21   0      716.31      872.09    110.74 o 
   2  21   0      314.03      402.72     80.87 o 
   3  21   0      888.59      803.41    169.47 o 
   4  21   0      521.06      531.81    108.11 o 
   5  21   0     1917.82     1864.08    183.65 o 
   6  21   0      364.37      274.36    107.20 o 
   7  21   0       73.07      -22.50     61.16 o 
   8  21   0     1226.94      905.23    137.03 o 
   0  22   0     5927.06     6357.05    355.21 o 
   1  22   0       74.00       48.51     59.58 o 
   2  22   0     4330.55     4215.48    214.63 o 
   3  22   0      138.83       24.98     73.97 o 
   4  22   0     5517.78     5445.38    362.79 o 
   5  22   0     1500.27     1564.15    174.82 o 
   6  22   0     3751.36     3746.34    378.74 o 
   7  22   0       26.28       72.20     82.69 o 
   1  23   0     8118.12     7823.64    286.84 o 
   2  23   0        4.30      130.47     70.35 o 
   3  23   0     9668.08     9710.68    469.56 o 
   4  23   0      575.78      496.84    145.63 o 
   5  23   0     7784.56     7879.16    433.90 o 
   0  24   0      939.43      771.05    177.47 o 
   1  24   0       75.89      208.43     78.67 o 
   2  24   0      497.24      528.03    133.39 o 
   3  24   0      171.82      138.72     86.86 o 
   4  24   0      309.41      184.44     93.41 o 
 -15   0   1     4724.56     4439.53    320.35 o 
 -13   0   1     3522.79     3400.31    263.39 o 
 -11   0   1     1405.32     1535.21    164.54 o 
  -9   0   1     5849.12     5746.09    213.21 o 
  -7   0   1      843.49      753.68     39.16 o 
  -5   0   1     4631.15     4452.03    199.57 o 
  -3   0   1     5834.74     4893.65    295.80 o 
  -1   0   1      203.78       87.66     24.56 o 
   5   0   1    21300.63    20503.78    665.52 o 
   7   0   1     4317.14     4165.59    143.56 o 
   9   0   1     6476.42     5674.03    730.53 o 
  11   0   1     7482.82     7702.45    281.84 o 
  13   0   1     2542.06     2766.45    237.64 o 
  15   0   1     2461.15     2564.30    257.79 o 
 -15   1   1     1286.04     1230.77    221.39 o 
 -14   1   1      212.44      256.07     74.03 o 
 -13   1   1     2881.86     3061.36    156.40 o 
 -12   1   1     2237.53     2059.59    114.44 o 
 -11   1   1     3791.29     4084.85    147.32 o 
 -10   1   1       19.10       75.97     34.14 o 
  -9   1   1    12354.46    11835.58    238.17 o 
  -8   1   1      543.96      528.43     37.24 o 
  -7   1   1    17386.97    17368.91    264.23 o 
  -6   1   1       64.08       31.79     13.76 o 
  -5   1   1    34897.31    34918.98    463.28 o 
  -4   1   1     1163.55     1163.22     35.78 o 
  -3   1   1     6916.68     8133.22    164.95 o 
  -2   1   1      515.14      429.87     40.15 o 
  -1   1   1    73343.09    77135.61   1464.83 o 
   0   1   1       98.61       21.05      7.21 o 
   1   1   1   119568.09   118670.80   1980.23 o 
   2   1   1     1014.35      831.25     93.44 o 
   3   1   1    47033.45    48460.52    624.09 o 
   4   1   1     1755.55     1640.82     55.27 o 
   5   1   1    67063.80    69213.54    771.97 o 
   6   1   1      858.94      831.88     59.38 o 
   7   1   1    12343.08    12593.00    179.46 o 
   8   1   1     1939.02     1857.56     76.28 o 
   9   1   1     7925.49     7751.60    182.55 o 
  10   1   1     1230.97     1037.88     77.35 o 
  11   1   1     5168.09     4936.48    272.41 o 
  12   1   1      415.85      244.29     65.78 o 
  13   1   1     1037.66      663.36     95.54 o 
  14   1   1      591.26      408.82     85.56 o 
  15   1   1      593.90      361.51    117.40 o 
 -15   2   1     2026.22     2379.57    174.03 o 
 -14   2   1     1914.39     2044.27    141.26 o 
 -13   2   1     2522.52     2613.54    146.74 o 
 -12   2   1     5051.05     4770.59    176.77 o 
 -11   2   1     1245.34     1197.43     87.22 o 
 -10   2   1     5599.76     5547.60    155.17 o 
  -9   2   1      790.31      697.59     61.75 o 
  -8   2   1    10034.04     9904.06    157.93 o 
  -7   2   1    10399.74    10691.77    171.61 o 
  -6   2   1    15133.82    14847.33    214.54 o 
  -5   2   1       38.77       13.78     15.58 o 
  -4   2   1    20528.35    20447.74    284.09 o 
  -3   2   1       21.15        8.83     13.99 o 
  -2   2   1    61099.90    62757.71    864.64 o 
  -1   2   1      296.43      182.03     15.75 o 
   0   2   1    38265.09    40275.01    518.20 o 
   1   2   1      580.35      382.04     27.47 o 
   2   2   1    18907.02    19070.56    282.87 o 
   3   2   1     6475.00     6354.91    165.64 o 
   4   2   1    65427.21    69018.18    734.67 o 
   5   2   1     3445.33     3079.43     65.72 o 
   6   2   1    15494.85    15807.76    213.25 o 
   7   2   1     5260.03     5265.49    106.22 o 
   8   2   1    12052.58    12505.41    214.32 o 
   9   2   1     2914.66     2913.08    110.13 o 
  10   2   1     6138.06     5489.03    155.78 o 
  11   2   1     2799.97     2932.12    177.41 o 
  12   2   1      937.43      625.86     78.81 o 
  13   2   1     1149.72     1269.85    152.18 o 
  14   2   1      865.82      537.98     97.10 o 
 -15   3   1       54.43      -61.81     58.05 o 
 -14   3   1     2957.22     3190.07    169.38 o 
 -13   3   1       51.23      111.64     51.88 o 
 -12   3   1     7792.91     7978.12    302.47 o 
 -11   3   1        2.88       -3.90     33.76 o 
 -10   3   1     6425.29     6486.66    170.32 o 
  -9   3   1      601.10      681.95     60.80 o 
  -8   3   1     3656.84     3576.41     89.91 o 
  -7   3   1     7544.66     7417.70    135.42 o 
  -6   3   1      271.15      190.71     24.35 o 
  -5   3   1     9853.20    11014.76    235.34 o 
  -4   3   1     5620.79     5391.90    102.15 o 
  -3   3   1     2550.28     2909.14     62.54 o 
  -2   3   1      804.27      684.72     26.10 o 
  -1   3   1      645.85      599.99     23.92 o 
   0   3   1       45.10        5.71     10.03 o 
   1   3   1     3154.21     3543.17     88.35 o 
   2   3   1      173.46       93.11     11.69 o 
   3   3   1    18415.77    19892.94    243.64 o 
   4   3   1    17479.88    17156.24    343.79 o 
   5   3   1       53.65      132.71     22.44 o 
   6   3   1     9275.43     9473.92    180.39 o 
   7   3   1     1859.66     1939.61     64.00 o 
   8   3   1     9590.24     9671.49    168.56 o 
   9   3   1      434.35      442.15     57.36 o 
  10   3   1     9315.97     9374.56    236.58 o 
  11   3   1       26.30       65.62     41.88 o 
  12   3   1     3837.33     4277.36    174.87 o 
  13   3   1       78.93       59.14     49.90 o 
  14   3   1     3643.58     3867.68    212.68 o 
 -15   4   1      138.33      117.32     74.57 o 
 -14   4   1     1171.27      998.21    107.06 o 
 -13   4   1      236.41      174.54     57.84 o 
 -12   4   1     5087.61     5001.11    277.26 o 
 -11   4   1      996.84      940.84     87.36 o 
 -10   4   1     8214.54     7643.59    207.77 o 
  -9   4   1      525.42      475.68     63.68 o 
  -8   4   1     3993.43     3708.65     93.95 o 
  -7   4   1       95.53      122.87     23.49 o 
  -6   4   1     2676.59     2286.97     66.94 o 
  -5   4   1     4874.70     4674.00    103.01 o 
  -4   4   1    47745.23    49703.32    702.23 o 
  -3   4   1       62.46       29.08     14.48 o 
  -2   4   1    13156.41    13696.32    201.86 o 
  -1   4   1      409.08      335.18     23.62 o 
   0   4   1    61255.37    62616.98    881.14 o 
   1   4   1        2.57      -15.77      7.88 o 
   2   4   1     9280.76     9319.99    138.06 o 
   3   4   1      410.52      441.91     23.33 o 
   4   4   1    71982.65    74114.14    784.89 o 
   5   4   1     1518.20     1565.27     51.01 o 
   6   4   1    31941.54    32368.09    393.69 o 
   7   4   1      445.16      454.65     36.88 o 
   8   4   1    11317.80    11559.27    193.40 o 
   9   4   1      647.73      610.48     84.02 o 
  10   4   1     6733.36     6671.35    215.71 o 
  11   4   1     2040.29     1784.08    144.12 o 
  12   4   1     2753.14     2561.18    208.27 o 
  13   4   1      396.22      247.84     69.87 o 
  14   4   1      773.60      621.49    102.06 o 
 -15   5   1      329.80      225.72     97.51 o 
 -14   5   1     1299.16     1080.08    145.94 o 
 -13   5   1      844.55      761.87     89.71 o 
 -12   5   1     2731.69     2798.36    178.14 o 
 -11   5   1     1879.78     1738.60    113.04 o 
 -10   5   1     8361.59     8308.52    246.51 o 
  -9   5   1     3565.90     3864.27    121.88 o 
  -8   5   1       93.72      116.34     26.78 o 
  -7   5   1     6269.25     6424.03    127.80 o 
  -6   5   1       18.96       13.10     16.89 o 
  -5   5   1    12058.21    12198.62    183.15 o 
  -4   5   1     2472.71     2578.08     56.44 o 
  -3   5   1     5166.32     5240.25     88.04 o 
  -2   5   1       33.10       39.37     10.70 o 
  -1   5   1    57641.89    58374.69    774.65 o 
   0   5   1        9.99        6.91     12.27 o 
   1   5   1     2425.81     2614.82     82.27 o 
   2   5   1      726.18      667.21     28.53 o 
   3   5   1    10546.37    10379.11    142.84 o 
   4   5   1     7081.71     7090.06    106.60 o 
   5   5   1    18274.53    18874.09    250.47 o 
   6   5   1     7969.50     8344.99    145.71 o 
   7   5   1     5210.63     5217.46    105.56 o 
   8   5   1     2978.58     2825.56    139.92 o 
   9   5   1     4327.42     4319.20    161.73 o 
  10   5   1     3061.77     2950.38    198.78 o 
  11   5   1     3270.75     3380.03    170.12 o 
  12   5   1     2548.72     2473.35    161.74 o 
  13   5   1      533.32      485.89     91.92 o 
  14   5   1      994.82      893.29    127.44 o 
 -14   6   1      505.17      226.61     93.40 o 
 -13   6   1     6300.74     6236.53    290.35 o 
 -12   6   1     1415.88     1257.97    125.56 o 
 -11   6   1     2546.78     2368.17    169.92 o 
 -10   6   1     3664.72     3481.62    187.65 o 
  -9   6   1      202.90      251.90     63.21 o 
  -8   6   1      383.59      534.39     59.06 o 
  -7   6   1    11522.25    12072.34    231.08 o 
  -6   6   1      122.71       61.62     23.62 o 
  -5   6   1      695.35      603.14     35.47 o 
  -4   6   1     3665.81     3869.80     76.45 o 
  -3   6   1     1527.87     1477.78     46.01 o 
  -2   6   1    49423.64    51199.18    527.61 o 
  -1   6   1      128.10       43.71     17.91 o 
   0   6   1     3333.75     3767.83    106.71 o 
   1   6   1       10.83        7.51     10.24 o 
   2   6   1    18624.47    18398.73    240.02 o 
   3   6   1     2374.41     2273.62     54.70 o 
   4   6   1     9589.85    10354.38    149.76 o 
   5   6   1     3717.46     3573.42     75.15 o 
   6   6   1    10804.11    11279.84    159.43 o 
   7   6   1     7580.48     7493.23    157.97 o 
   8   6   1     1334.95     1319.72    108.75 o 
   9   6   1     7574.53     7610.48    198.88 o 
  10   6   1      500.03      393.54     78.20 o 
  11   6   1     7577.98     7679.02    300.47 o 
  12   6   1      737.07      506.17    160.08 o 
  13   6   1     2379.41     2502.28    177.89 o 
  14   6   1       24.49       83.66     84.33 o 
 -14   7   1        1.12      -16.64     70.43 o 
 -13   7   1     3807.91     3439.39    367.47 o 
 -12   7   1      586.18      442.36     96.38 o 
 -11   7   1     6997.80     7765.33    381.44 o 
 -10   7   1       36.94       20.99     38.67 o 
  -9   7   1     6374.51     6156.90    179.55 o 
  -8   7   1     1362.26     1362.54     86.14 o 
  -7   7   1    45749.12    45485.91    625.70 o 
  -6   7   1      294.35      260.18     26.55 o 
  -5   7   1    22863.33    22361.24    303.11 o 
  -4   7   1      637.89      561.26     39.63 o 
  -3   7   1    15750.36    15052.27    196.34 o 
  -2   7   1       24.75       -1.61     10.32 o 
  -1   7   1    77245.19    76748.06    935.16 o 
   0   7   1        2.99       -0.06     11.79 o 
   1   7   1    67926.66    68740.91    743.36 o 
   2   7   1      323.33      280.10     23.92 o 
   3   7   1    34702.40    35205.37    409.12 o 
   4   7   1        8.47       -1.43     13.15 o 
   5   7   1    27377.46    27330.66    336.27 o 
   6   7   1      245.02      233.34     41.93 o 
   7   7   1    19060.43    19659.13    317.20 o 
   8   7   1       34.37       24.53     28.02 o 
   9   7   1    11452.06    11477.66    354.42 o 
  10   7   1      586.29      522.51    121.26 o 
  11   7   1     4493.07     3946.71    364.08 o 
  12   7   1      104.14      -14.76     80.66 o 
  13   7   1     1347.41     1044.40    147.05 o 
  14   7   1      299.91      126.55     92.60 o 
 -14   8   1      324.17      237.90     97.58 o 
 -13   8   1     4648.84     4515.87    261.46 o 
 -12   8   1     1122.77     1070.30    179.91 o 
 -11   8   1      708.78      966.38    160.40 o 
 -10   8   1     3039.49     3018.69    317.38 o 
  -9   8   1     1002.41     1158.54     98.26 o 
  -8   8   1     8199.13     8187.27    193.45 o 
  -7   8   1     3639.69     3629.41    132.29 o 
  -6   8   1    14497.77    14783.85    200.84 o 
  -5   8   1      944.75      883.80     37.20 o 
  -4   8   1    22263.81    23554.35    308.56 o 
  -3   8   1       22.67       16.15     12.15 o 
  -2   8   1     5450.89     5087.82     88.11 o 
  -1   8   1      237.08      231.39     34.74 o 
   0   8   1    38169.97    39064.57    442.08 o 
   1   8   1     1109.63     1077.01     37.36 o 
   2   8   1     4801.22     4670.80     79.34 o 
   3   8   1     1126.81     1062.59     44.69 o 
   4   8   1    14437.14    14386.80    202.36 o 
   5   8   1     3353.26     3194.30     76.23 o 
   6   8   1     4385.52     4273.15     99.86 o 
   7   8   1     4608.90     4784.81    143.13 o 
   8   8   1     2885.42     3111.11    193.48 o 
   9   8   1     7624.62     7501.42    353.26 o 
  10   8   1     2260.19     2038.37    162.97 o 
  11   8   1     3535.38     3830.99    295.36 o 
  12   8   1     1090.10     1116.13    246.93 o 
  13   8   1     1923.18     1646.21    212.11 o 
  14   8   1      343.22      253.70    151.67 o 
 -14   9   1      284.41      387.86    111.40 o 
 -13   9   1      664.28      864.76    174.76 o 
 -12   9   1      720.62      655.73    149.47 o 
 -11   9   1     1189.23     1230.21    144.09 o 
 -10   9   1     4280.94     3835.96    275.70 o 
  -9   9   1      868.03      552.86     82.04 o 
  -8   9   1     2535.84     2358.01    138.78 o 
  -7   9   1     6173.62     6103.31    170.86 o 
  -6   9   1     1342.92     1425.86     55.05 o 
  -5   9   1     2054.19     2114.22     62.85 o 
  -4   9   1      289.13      229.90     22.24 o 
  -3   9   1      204.69      103.19     15.69 o 
  -2   9   1      201.62      160.49     19.50 o 
  -1   9   1     2293.03     2260.92     47.90 o 
   0   9   1      111.17      155.26     19.66 o 
   1   9   1    24636.29    26536.02    305.34 o 
   2   9   1     1158.16     1096.43     39.33 o 
   3   9   1     4307.60     4425.49     85.99 o 
   4   9   1     3352.78     3224.63     78.24 o 
   5   9   1     2683.24     2712.60     75.77 o 
   6   9   1     2264.49     2149.08     70.84 o 
   7   9   1     4832.21     4599.59    195.14 o 
   8   9   1     3397.17     3098.62    156.51 o 
   9   9   1     2422.37     2083.65    162.25 o 
  10   9   1     4666.07     4809.41    374.57 o 
  11   9   1      393.00      596.16    137.40 o 
  12   9   1     5622.27     5469.19    364.13 o 
  13   9   1      417.06      328.36    133.30 o 
  14   9   1     2717.92     2432.69    221.65 o 
 -14  10   1     1043.86     1073.92    159.97 o 
 -13  10   1      241.49       40.30    102.25 o 
 -12  10   1     1953.98     2074.80    456.31 o 
 -11  10   1       95.90       27.73     60.27 o 
 -10  10   1     7508.15     7164.44    365.96 o 
  -9  10   1       78.68       45.57     47.78 o 
  -8  10   1    13503.73    12759.36    444.75 o 
  -7  10   1       36.28      -10.19     35.39 o 
  -6  10   1    18950.45    18567.54    307.69 o 
  -5  10   1       82.96       64.81     20.71 o 
  -4  10   1    16350.82    16278.68    197.04 o 
  -3  10   1      158.68      160.25     19.27 o 
  -2  10   1    65735.19    68089.09    710.48 o 
  -1  10   1      819.76      888.10     34.04 o 
   0  10   1     6622.84     6262.00    104.28 o 
   1  10   1      674.36      728.44     37.84 o 
   2  10   1    30390.93    30956.43    352.53 o 
   3  10   1      157.64      133.43     21.23 o 
   4  10   1    25034.32    25899.29    312.33 o 
   5  10   1        6.34       -0.59     17.83 o 
   6  10   1    17029.51    16991.82    344.11 o 
   7  10   1      298.77      190.61     54.70 o 
   8  10   1     5850.12     5426.30    217.43 o 
   9  10   1      234.20      142.93    105.77 o 
  10  10   1     4421.09     4437.13    240.70 o 
  11  10   1        3.49       17.75     58.06 o 
  12  10   1     3397.77     3239.89    693.60 o 
  13  10   1       42.15       61.79    102.82 o 
 -13  11   1      745.14      439.16    148.00 o 
 -12  11   1     1686.68     1288.93    222.94 o 
 -11  11   1      568.68      792.55    145.31 o 
 -10  11   1     3426.31     3101.86    331.63 o 
  -9  11   1       63.73      140.48     64.84 o 
  -8  11   1     3611.45     3218.79    268.53 o 
  -7  11   1     5120.06     4879.04    167.04 o 
  -6  11   1     1289.29     1123.49     81.40 o 
  -5  11   1     7014.11     7118.59    172.59 o 
  -4  11   1     1061.04     1064.42     53.91 o 
  -3  11   1     3336.68     3337.09     65.32 o 
  -2  11   1      511.75      481.57     27.88 o 
  -1  11   1    10926.99    11520.17    145.13 o 
   0  11   1       92.10      100.92     19.27 o 
   1  11   1     2537.78     2689.68     72.58 o 
   2  11   1      746.57      704.11     35.07 o 
   3  11   1      905.85      868.95     46.96 o 
   4  11   1     3769.07     3723.41     87.37 o 
   5  11   1     2969.05     3010.99    100.91 o 
   6  11   1     5048.24     4893.74    148.03 o 
   7  11   1      873.33     1000.85     90.99 o 
   8  11   1     3629.26     3547.48    204.02 o 
   9  11   1      960.15      821.90    119.11 o 
  10  11   1     5683.65     5702.45    419.31 o 
  11  11   1      614.44      390.14    144.42 o 
  12  11   1     5080.98     5433.89    376.34 o 
  13  11   1       52.67      -96.90     84.97 o 
 -13  12   1     3236.95     2520.56    284.04 o 
 -12  12   1      627.44      692.79    464.52 o 
 -11  12   1     2401.07     2052.06    184.91 o 
 -10  12   1     1480.03     1318.18    150.28 o 
  -9  12   1      246.52      200.57     67.88 o 
  -8  12   1     6221.17     6011.71    254.34 o 
  -7  12   1     2892.14     2545.27    143.12 o 
  -6  12   1     6849.96     6766.01    200.20 o 
  -5  12   1     2161.31     2125.21     88.50 o 
  -4  12   1     6583.79     6857.37    144.21 o 
  -3  12   1      295.08      254.42     22.58 o 
  -2  12   1    15976.16    16384.63    199.60 o 
  -1  12   1       14.43       32.37     15.17 o 
   0  12   1     4407.36     4603.65     80.47 o 
   1  12   1       62.16       59.45     18.10 o 
   2  12   1    13636.35    14039.17    190.82 o 
   3  12   1      278.53      249.57     30.22 o 
   4  12   1     8738.94     8864.85    152.93 o 
   5  12   1     2532.89     2427.09     85.21 o 
   6  12   1     8188.27     8262.56    220.12 o 
   7  12   1     3379.20     2967.09    264.48 o 
   8  12   1     3197.66     3111.10    197.26 o 
   9  12   1     3198.64     2816.98    197.12 o 
  10  12   1     2453.33     2219.53    187.67 o 
  11  12   1     3397.72     3181.47    226.18 o 
  12  12   1     1374.03     1028.93    363.72 o 
  13  12   1     1791.53     1739.73    242.57 o 
 -13  13   1     2245.91     2616.10    294.90 o 
 -12  13   1       64.27      171.75     86.95 o 
 -11  13   1     4010.40     3815.84    247.17 o 
 -10  13   1      137.73      166.30     79.06 o 
  -9  13   1     1582.33     1856.26    170.22 o 
  -8  13   1        4.76      -18.89     46.66 o 
  -7  13   1    16541.51    16221.54    398.03 o 
  -6  13   1       56.68       14.77     36.62 o 
  -5  13   1    21495.66    21217.44    379.90 o 
  -4  13   1       21.19        1.28     21.63 o 
  -3  13   1    20451.63    21293.69    316.90 o 
  -2  13   1        4.76       -3.40     16.74 o 
  -1  13   1    28940.47    29618.18    338.09 o 
   0  13   1        7.41       -1.59     15.34 o 
   1  13   1    25241.68    26115.50    326.24 o 
   2  13   1        2.09       16.40     19.46 o 
   3  13   1    16057.83    16333.88    247.75 o 
   4  13   1       24.11       16.46     22.19 o 
   5  13   1    14952.25    15128.89    275.85 o 
   6  13   1      679.79      651.64     72.92 o 
   7  13   1    11424.47    11382.05    357.92 o 
   8  13   1      157.62      134.93     64.59 o 
   9  13   1     7410.22     6748.07    286.66 o 
  10  13   1      198.59      218.30    117.99 o 
  11  13   1     3561.20     3010.76    225.74 o 
  12  13   1      154.86      176.57    103.42 o 
 -12  14   1      229.73       99.22     85.49 o 
 -11  14   1     3691.49     3630.19    276.12 o 
 -10  14   1      454.82      257.10     89.86 o 
  -9  14   1      571.88      600.04    106.95 o 
  -8  14   1      386.85      315.40    113.82 o 
  -7  14   1     2814.67     2743.85    250.98 o 
  -6  14   1       26.09       85.86     46.69 o 
  -5  14   1     1552.59     1505.28     97.75 o 
  -4  14   1      420.79      310.25     48.58 o 
  -3  14   1       57.23       33.93     26.93 o 
  -2  14   1     6944.98     7322.59    133.81 o 
  -1  14   1      194.59      220.78     25.92 o 
   0  14   1      691.10      755.86     49.93 o 
   1  14   1      256.69      309.14     33.55 o 
   2  14   1     1733.70     2036.52     89.98 o 
   3  14   1      576.57      650.93     50.14 o 
   4  14   1     2042.72     2123.72     80.97 o 
   5  14   1     2339.98     2105.46    116.43 o 
   6  14   1     1352.19     1484.70    107.12 o 
   7  14   1     3597.92     3138.85    150.41 o 
   8  14   1      436.64      335.29    172.65 o 
   9  14   1     4489.69     4440.74    251.93 o 
  10  14   1      401.25      402.31     97.54 o 
  11  14   1     4096.76     4089.36    261.22 o 
  12  14   1      345.52      302.15    101.02 o 
 -12  15   1      779.01      728.20    135.78 o 
 -11  15   1     2284.25     2650.31    224.34 o 
 -10  15   1      957.86     1219.62    198.74 o 
  -9  15   1     3718.91     4080.10    243.60 o 
  -8  15   1     2159.30     2047.03    207.17 o 
  -7  15   1     3614.67     3910.15    208.25 o 
  -6  15   1      663.71      649.04     84.46 o 
  -5  15   1    12084.10    11608.51    314.19 o 
  -4  15   1      496.44      484.72     54.38 o 
  -3  15   1    17753.35    17507.74    324.52 o 
  -2  15   1       36.74       69.07     28.73 o 
  -1  15   1     9305.48     9549.84    190.61 o 
   0  15   1       22.00       14.62     20.15 o 
   1  15   1     8709.85     9006.59    171.90 o 
   2  15   1      476.58      389.37     42.22 o 
   3  15   1     6218.74     6235.15    147.40 o 
   4  15   1      593.90      601.70     57.75 o 
   5  15   1     7318.28     7118.51    239.19 o 
   6  15   1      877.43      823.23     83.05 o 
   7  15   1     3567.53     3237.24    157.23 o 
   8  15   1      741.63      644.17    107.97 o 
   9  15   1     2735.97     2814.16    213.11 o 
  10  15   1     2306.94     2351.36    295.60 o 
  11  15   1     1529.49     1347.57    171.47 o 
 -11  16   1       66.41      126.94     88.97 o 
 -10  16   1     3327.70     3121.27    231.81 o 
  -9  16   1      558.13      368.57    160.07 o 
  -8  16   1     7720.37     7883.96    297.84 o 
  -7  16   1       11.21       53.40     51.10 o 
  -6  16   1     9498.44     9873.83    296.01 o 
  -5  16   1       82.98       89.29     49.73 o 
  -4  16   1     6552.00     6870.50    212.88 o 
  -3  16   1       82.26       64.92     34.93 o 
  -2  16   1    28189.17    26670.98    553.66 o 
  -1  16   1       43.24      118.54     38.04 o 
   0  16   1    13157.95    13815.58    251.86 o 
   1  16   1       50.75       48.69     27.18 o 
   2  16   1    15871.84    16014.94    278.62 o 
   3  16   1       94.92      129.77     32.83 o 
   4  16   1    10262.05     9933.40    266.40 o 
   5  16   1      462.57      361.67     81.07 o 
   6  16   1     8466.13     8180.53    290.83 o 
   7  16   1      337.61      217.28     63.21 o 
   8  16   1     4650.23     4099.62    264.48 o 
   9  16   1     1131.37     1321.27    159.93 o 
  10  16   1     2988.06     2774.97    243.78 o 
  11  16   1      702.88      568.72    126.26 o 
 -11  17   1        6.42     -105.28     74.08 o 
 -10  17   1     2915.48     2725.10    223.87 o 
  -9  17   1       22.26       11.84    100.56 o 
  -8  17   1      988.53      992.55    114.72 o 
  -7  17   1      599.32      611.00     94.02 o 
  -6  17   1     2069.66     2106.27    157.49 o 
  -5  17   1       74.41       74.10     50.51 o 
  -4  17   1      321.07      338.90     66.00 o 
  -3  17   1      815.91      749.47    101.78 o 
  -2  17   1        1.14       28.19     40.77 o 
  -1  17   1      417.93      342.06     57.43 o 
   0  17   1      576.23      535.85     79.11 o 
   1  17   1      886.43      847.10    106.72 o 
   2  17   1      852.37      974.08     68.40 o 
   3  17   1       58.14       21.40     31.87 o 
   4  17   1      978.75      895.29    114.32 o 
   5  17   1      189.96      133.27     48.83 o 
   6  17   1     2346.97     2416.90    161.54 o 
   7  17   1       41.13      138.99     62.56 o 
   8  17   1     2605.94     2431.86    179.41 o 
   9  17   1       11.37       45.44     74.08 o 
  10  17   1     3730.54     3823.16    350.04 o 
 -10  18   1     3331.05     3583.78    414.13 o 
  -9  18   1      123.46       53.60     76.46 o 
  -8  18   1     4306.15     4676.22    226.99 o 
  -7  18   1      693.32      729.36    102.48 o 
  -6  18   1     8514.16     8326.88    277.59 o 
  -5  18   1      185.89      172.98     99.52 o 
  -4  18   1     6904.79     6910.80    282.47 o 
  -3  18   1        3.84      -10.24     40.47 o 
  -2  18   1     8514.08     8237.66    254.32 o 
  -1  18   1       58.48       90.30     50.77 o 
   0  18   1    18547.75    17485.16    475.73 o 
   1  18   1      636.62      609.63     98.70 o 
   2  18   1     9983.86    10678.04    269.26 o 
   3  18   1      263.96      229.51     56.98 o 
   4  18   1     6477.23     6499.04    202.17 o 
   5  18   1      939.08      977.73     95.53 o 
   6  18   1     7051.39     6959.13    223.91 o 
   7  18   1      278.08      101.71     63.59 o 
   8  18   1     5202.47     5245.93    319.94 o 
   9  18   1      421.17      388.13    104.36 o 
  10  18   1     2516.71     2745.43    233.94 o 
 -10  19   1      845.11      686.14    132.40 o 
  -9  19   1     2338.34     2446.68    214.58 o 
  -8  19   1      551.46      378.18     95.25 o 
  -7  19   1     6770.71     7237.39    266.59 o 
  -6  19   1      525.01      633.30     93.14 o 
  -5  19   1     5458.08     5126.42    333.31 o 
  -4  19   1      323.10      231.71     77.33 o 
  -3  19   1     8698.96     9530.45    376.01 o 
  -2  19   1        0.89       17.67     49.29 o 
  -1  19   1     9661.61     9964.36    318.88 o 
   0  19   1      378.05      331.35     71.01 o 
   1  19   1    12284.20    12392.51    348.11 o 
   2  19   1      108.27      193.48     63.29 o 
   3  19   1     9031.66     8989.64    279.13 o 
   4  19   1      252.51      159.71     52.37 o 
   5  19   1    11836.05    11930.45    305.47 o 
   6  19   1      222.53      172.61     66.54 o 
   7  19   1     3599.91     3960.73    347.12 o 
   8  19   1     1316.07     1253.35    144.89 o 
   9  19   1     2639.27     2650.99    449.95 o 
  -9  20   1     1068.00     1150.57    158.60 o 
  -8  20   1      877.04      843.08    141.68 o 
  -7  20   1     1823.01     1836.08    154.12 o 
  -6  20   1      164.96      127.89     76.09 o 
  -5  20   1      928.74      954.29    134.74 o 
  -4  20   1      450.06      287.22    134.79 o 
  -3  20   1       47.61       35.49     65.57 o 
  -2  20   1      456.59      259.57     70.45 o 
  -1  20   1      244.08      204.88     65.78 o 
   0  20   1      893.75      721.80    127.13 o 
   1  20   1      645.11      564.36     93.31 o 
   2  20   1       21.80       23.16     53.53 o 
   3  20   1     1447.23     1361.17    147.02 o 
   4  20   1       18.63       29.12     65.84 o 
   5  20   1     2095.89     2143.85    155.99 o 
   6  20   1       14.80       35.31     56.88 o 
   7  20   1     1650.77     1722.02    215.89 o 
   8  20   1       72.08       61.42     71.35 o 
  -8  21   1        9.22      -13.31     65.83 o 
  -7  21   1     4240.51     4305.13    318.24 o 
  -6  21   1      318.16      147.64     82.92 o 
  -5  21   1     6565.50     6629.33    299.62 o 
  -4  21   1       62.86      -31.78     58.62 o 
  -3  21   1     6701.70     5751.50    337.41 o 
  -2  21   1      120.05       62.95     53.83 o 
  -1  21   1     8418.95     8537.33    359.13 o 
   0  21   1        0.18       50.43     52.38 o 
   1  21   1     6763.39     6891.68    304.58 o 
   2  21   1       28.56       58.56     53.09 o 
   3  21   1     9869.65     9910.61    658.05 o 
   4  21   1      612.70      433.22    100.73 o 
   5  21   1     7273.78     7179.31    318.54 o 
   6  21   1      805.95      802.39    132.54 o 
   7  21   1     3380.00     3023.33    356.62 o 
   8  21   1      114.56       99.49     75.65 o 
  -7  22   1       80.94       -5.43     76.29 o 
  -6  22   1     1257.08      904.74    144.96 o 
  -5  22   1       86.14      106.27    101.28 o 
  -4  22   1     5380.75     5303.38    354.33 o 
  -3  22   1      148.62       87.97     73.32 o 
  -2  22   1     3068.70     3019.61    185.43 o 
  -1  22   1      148.08      164.37     79.88 o 
   0  22   1     6530.78     7021.21    264.29 o 
   1  22   1        9.94       54.08     59.27 o 
   2  22   1     3906.62     4304.19    217.37 o 
   3  22   1      758.42      559.01    138.03 o 
   4  22   1     4882.27     5621.37    369.47 o 
   5  22   1      749.68      733.11    135.44 o 
   6  22   1     2927.44     3117.54    241.55 o 
   7  22   1      297.16      167.46     95.42 o 
  -6  23   1      970.00     1085.33    197.10 o 
  -5  23   1     3567.47     3639.01    559.39 o 
  -4  23   1      165.97      133.29    107.64 o 
  -3  23   1      745.14      926.36    141.58 o 
  -2  23   1        6.82       34.30     61.33 o 
  -1  23   1      270.81      313.22     83.09 o 
   0  23   1        7.27       43.55     62.43 o 
   1  23   1      758.49      896.68    116.95 o 
   2  23   1      230.08      244.59     75.05 o 
   3  23   1     1164.25     1381.14    331.02 o 
   4  23   1     1078.40     1049.48    188.71 o 
   5  23   1      279.34      101.44    107.80 o 
  -4  24   1     7296.56     7246.29    767.38 o 
  -3  24   1      163.72      193.98     90.79 o 
  -2  24   1     9637.30    10155.10    404.95 o 
  -1  24   1        1.10       -7.65     62.33 o 
   0  24   1     8046.45     8370.29    372.05 o 
   1  24   1        0.17       -7.28     61.58 o 
   2  24   1     7685.46     7834.17    350.05 o 
   3  24   1       30.10       51.91     79.82 o 
   4  24   1     6800.72     6890.74    417.23 o 
 -14   0   2     4654.06     4667.42    309.32 o 
 -12   0   2     9889.46     9394.56    505.24 o 
 -10   0   2    11199.35    10663.98    326.14 o 
  -8   0   2    33168.85    33190.75    742.60 o 
  -6   0   2    56925.99    58106.71    983.88 o 
  -4   0   2    84342.93    85847.55   1265.48 o 
  -2   0   2    34273.10    34129.86    842.76 o 
   0   0   2    99712.93   106201.16   2425.00 o 
   2   0   2    22525.48    16031.09    578.53 o 
   6   0   2    15375.00    15230.95    326.03 o 
   8   0   2    16134.72    15719.68    400.97 o 
  10   0   2     9515.05     8736.88    362.48 o 
  12   0   2     1287.29     1444.72    178.67 o 
  14   0   2      963.31      740.73    193.60 o 
 -15   1   2      705.95      518.23     97.21 o 
 -14   1   2     5512.11     5484.86    340.89 o 
 -13   1   2     1185.31     1246.30    108.34 o 
 -12   1   2     4536.76     4495.73    154.83 o 
 -11   1   2     2606.91     2612.64    130.88 o 
 -10   1   2     1938.62     1974.27    115.41 o 
  -9   1   2     9570.16     9356.11    221.05 o 
  -8   1   2     4779.76     4808.93    100.44 o 
  -7   1   2     9199.05     9685.90    154.61 o 
  -6   1   2     3570.37     3503.29     71.06 o 
  -5   1   2    16381.37    15794.16    204.04 o 
  -4   1   2      340.74      242.81     18.34 o 
  -3   1   2    16868.17    17970.97    269.30 o 
  -2   1   2       19.48      -22.41     12.40 o 
  -1   1   2    64982.98    69216.16   1032.11 o 
   0   1   2      613.57      427.49     21.74 o 
   1   1   2     8520.55     8744.27    339.66 o 
   2   1   2      442.36      413.24     37.76 o 
   3   1   2    12715.46    12741.56    174.06 o 
   4   1   2     8958.74     8610.94    112.09 o 
   5   1   2    16273.92    16946.99    209.00 o 
   6   1   2     4467.53     4346.45     89.43 o 
   7   1   2     3519.39     3605.62     82.92 o 
   8   1   2     9197.51     9278.45    196.45 o 
   9   1   2     1893.59     2071.64    156.84 o 
  10   1   2     8212.54     8187.13    261.08 o 
  11   1   2      964.16      879.94     97.17 o 
  12   1   2     2608.09     2709.96    277.98 o 
  13   1   2      315.34      246.84     69.50 o 
  14   1   2     3847.92     4245.91    216.25 o 
 -15   2   2     1327.16     1361.88    140.72 o 
 -14   2   2      884.46      762.45    124.36 o 
 -13   2   2     2075.03     2154.34    134.09 o 
 -12   2   2     1785.65     1723.45    106.86 o 
 -11   2   2     3361.92     3352.70    132.74 o 
 -10   2   2     1543.38     1746.91     94.35 o 
  -9   2   2     4624.96     4544.12    218.29 o 
  -8   2   2     4945.54     4776.24     98.42 o 
  -7   2   2     2547.76     2364.50     64.68 o 
  -6   2   2     9188.60     9322.12    151.55 o 
  -5   2   2      262.60      187.22     18.45 o 
  -4   2   2      362.67      323.54     22.77 o 
  -3   2   2      275.35      263.51     28.95 o 
  -2   2   2     7007.71     6933.16    247.80 o 
  -1   2   2      527.63      394.21     20.76 o 
   0   2   2      467.57      485.03     33.16 o 
   1   2   2      414.96      273.40     21.09 o 
   2   2   2      113.99      161.46     15.90 o 
   3   2   2     2287.35     2095.61     88.55 o 
   4   2   2     6205.10     6173.04     88.58 o 
   5   2   2     6936.13     6741.78    103.87 o 
   6   2   2     5634.32     5655.95    103.82 o 
   7   2   2     4637.30     4618.52     83.62 o 
   8   2   2     3326.60     3356.03     94.59 o 
   9   2   2     4351.35     4525.56    133.19 o 
  10   2   2     1910.17     1796.95    132.91 o 
  11   2   2     6108.80     6542.44    200.00 o 
  12   2   2      674.14      573.82    166.55 o 
  13   2   2     2606.94     3037.38    195.05 o 
  14   2   2      350.07      282.04     80.87 o 
 -15   3   2     1202.11     1153.29    119.39 o 
 -14   3   2       74.48       63.87     56.19 o 
 -13   3   2     2994.57     2960.39    155.37 o 
 -12   3   2      458.32      363.41     63.48 o 
 -11   3   2     5318.26     5067.53    154.39 o 
 -10   3   2        2.73        6.98     30.21 o 
  -9   3   2    21120.20    20603.38    355.07 o 
  -8   3   2      659.48      620.18     43.31 o 
  -7   3   2    11773.99    11393.50    184.71 o 
  -6   3   2      223.92      206.07     25.45 o 
  -5   3   2    21920.05    20992.46    249.09 o 
  -4   3   2      152.66      135.47     18.32 o 
  -3   3   2    15163.33    15357.78    221.80 o 
  -2   3   2        1.22      -19.91      9.96 o 
  -1   3   2    46498.20    47479.52    575.72 o 
   0   3   2       62.08      -19.89      9.94 o 
   1   3   2     3488.52     3508.03    116.58 o 
   2   3   2        4.34      -13.70      6.85 o 
   3   3   2    20819.08    20199.88    249.63 o 
   4   3   2        7.15       12.77     10.15 o 
   5   3   2    23537.70    23314.07    276.86 o 
   6   3   2     2048.85     1931.79     44.90 o 
   7   3   2     8361.67     8527.82    137.36 o 
   8   3   2      122.52       92.68     28.44 o 
   9   3   2     6805.79     6507.20    178.63 o 
  10   3   2       61.51       81.39     40.67 o 
  11   3   2     4019.69     4035.73    162.68 o 
  12   3   2      200.44      172.25     91.74 o 
  13   3   2      988.70     1084.59    154.31 o 
  14   3   2      144.49       35.82     68.95 o 
 -15   4   2     1995.53     1864.18    161.57 o 
 -14   4   2      187.06      123.69     58.60 o 
 -13   4   2     3304.20     3261.85    163.75 o 
 -12   4   2      256.36      186.56     55.26 o 
 -11   4   2     4177.95     4200.45    157.63 o 
 -10   4   2      175.74      134.87     39.15 o 
  -9   4   2     8371.81     8348.33    187.72 o 
  -8   4   2      398.04      509.44     62.76 o 
  -7   4   2      829.12      714.62     44.73 o 
  -6   4   2     1576.62     1641.34     58.24 o 
  -5   4   2     1550.99     1533.21     48.40 o 
  -4   4   2     4661.02     4932.93     86.06 o 
  -3   4   2      144.14       82.69     21.46 o 
  -2   4   2      870.80      969.84     41.54 o 
  -1   4   2      596.89      510.37     32.77 o 
   0   4   2     6390.32     6945.75    117.08 o 
   1   4   2      544.72      420.62     24.34 o 
   2   4   2      889.37     1020.48     33.64 o 
   3   4   2     5436.48     5101.03    140.96 o 
   4   4   2     4959.25     5100.43     85.06 o 
   5   4   2     3458.70     3220.49     65.09 o 
   6   4   2      572.73      628.47     30.44 o 
   7   4   2     5105.58     5158.33    113.60 o 
   8   4   2      457.84      534.30     40.91 o 
   9   4   2     9259.61     9299.50    253.79 o 
  10   4   2     1169.46     1180.58    105.51 o 
  11   4   2     5667.55     5664.61    185.17 o 
  12   4   2        3.93       68.32     53.81 o 
  13   4   2     3990.19     3778.45    205.30 o 
  14   4   2      115.68       92.43     71.15 o 
 -15   5   2      514.76      290.89    100.31 o 
 -14   5   2     1565.57     1665.98    149.03 o 
 -13   5   2     2663.16     2849.77    188.81 o 
 -12   5   2     3670.06     3685.53    183.28 o 
 -11   5   2     5450.05     5285.90    177.06 o 
 -10   5   2      531.78      518.97     71.95 o 
  -9   5   2     9044.67     8877.99    197.41 o 
  -8   5   2     1409.80     1312.68     73.67 o 
  -7   5   2    16319.69    15900.58    261.30 o 
  -6   5   2     1452.35     1397.31     59.91 o 
  -5   5   2    15736.13    15608.09    226.05 o 
  -4   5   2        3.97        5.64     11.04 o 
  -3   5   2    28319.70    28325.93    344.29 o 
  -2   5   2       59.94       66.14     13.75 o 
  -1   5   2     8307.54     8360.93    184.53 o 
   0   5   2      519.62      499.54     28.83 o 
   1   5   2    17567.17    17691.97    223.71 o 
   2   5   2      472.76      408.07     20.34 o 
   3   5   2    36762.46    37165.38    418.53 o 
   4   5   2     4767.51     4709.98     81.82 o 
   5   5   2     6868.56     6629.82    100.70 o 
   6   5   2      562.43      482.43     30.76 o 
   7   5   2     7294.93     7213.07    130.19 o 
   8   5   2     1669.07     1616.84     78.92 o 
   9   5   2     6125.06     5801.25    180.44 o 
  10   5   2     5805.44     5895.43    208.84 o 
  11   5   2     2470.65     2708.92    201.22 o 
  12   5   2     1390.73     1463.42    214.28 o 
  13   5   2      618.34      431.20     87.68 o 
  14   5   2     2369.88     2495.10    186.45 o 
 -14   6   2     1959.95     1644.39    178.03 o 
 -13   6   2      237.47      147.80     75.37 o 
 -12   6   2     4811.68     4439.79    198.55 o 
 -11   6   2     2622.17     2395.03    238.95 o 
 -10   6   2     5984.44     6287.89    208.10 o 
  -9   6   2      144.18      109.79     44.83 o 
  -8   6   2    17434.09    17183.12    286.76 o 
  -7   6   2      740.16      541.72     45.83 o 
  -6   6   2    30660.47    31593.66    418.08 o 
  -5   6   2      473.26      441.87     29.75 o 
  -4   6   2    17869.11    17778.28    235.12 o 
  -3   6   2       82.80       52.10     15.04 o 
  -2   6   2    48392.30    48466.45    597.34 o 
  -1   6   2        1.40       -8.39     12.55 o 
   0   6   2    39978.87    40066.01    443.63 o 
   1   6   2       81.71      -11.60     17.50 o 
   2   6   2    16640.31    16436.60    221.81 o 
   3   6   2     2081.15     1999.69     78.72 o 
   4   6   2    33887.44    33770.32    395.53 o 
   5   6   2      127.66       99.36     17.52 o 
   6   6   2    12262.88    12084.79    207.54 o 
   7   6   2      799.39      710.53     57.99 o 
   8   6   2     7685.17     7929.24    159.68 o 
   9   6   2     2502.87     2491.81    335.85 o 
  10   6   2     6297.00     5660.20    243.28 o 
  11   6   2      894.83      751.61    112.06 o 
  12   6   2     2184.74     2315.80    163.08 o 
  13   6   2      324.39      323.67     88.35 o 
  14   6   2     1132.05     1015.28    154.36 o 
 -14   7   2     2943.33     3037.90    353.57 o 
 -13   7   2       60.29       96.47     69.45 o 
 -12   7   2     5737.07     5394.79    374.43 o 
 -11   7   2      234.70      192.09     69.98 o 
 -10   7   2     1184.27     1193.83    153.22 o 
  -9   7   2      594.99      502.81     61.62 o 
  -8   7   2     6809.15     6723.56    200.13 o 
  -7   7   2      583.79      674.61     50.28 o 
  -6   7   2     1525.82     1389.12     54.72 o 
  -5   7   2     1235.73     1401.01     50.32 o 
  -4   7   2      264.83      183.30     20.99 o 
  -3   7   2      116.03      120.03     17.47 o 
  -2   7   2       30.56        0.05     10.89 o 
  -1   7   2    12164.52    12355.66    173.51 o 
   0   7   2      252.25      174.93     19.42 o 
   1   7   2      790.63      816.09     32.58 o 
   2   7   2     1366.26     1233.63     52.85 o 
   3   7   2       64.29       50.22     15.08 o 
   4   7   2     6428.15     6405.33    111.79 o 
   5   7   2     1058.14     1165.78     56.14 o 
   6   7   2     6572.49     6541.14    123.04 o 
   7   7   2      284.83      327.90     47.19 o 
   8   7   2     4139.19     4271.35    155.33 o 
   9   7   2      102.45       70.20     45.44 o 
  10   7   2     6821.99     7271.63    279.65 o 
  11   7   2      380.75      331.69    116.41 o 
  12   7   2     5735.30     5844.25    353.33 o 
  13   7   2        8.77      -26.74     62.29 o 
  14   7   2     4527.91     4286.58    276.07 o 
 -14   8   2      966.66      785.67    153.55 o 
 -13   8   2      538.46      464.10    216.27 o 
 -12   8   2     3929.16     3877.08    301.95 o 
 -11   8   2      198.55      147.87    129.50 o 
 -10   8   2     5892.95     5532.86    197.65 o 
  -9   8   2     1654.95     1596.84    167.62 o 
  -8   8   2    18484.98    19070.29    348.30 o 
  -7   8   2      273.76      200.03     38.51 o 
  -6   8   2    22166.14    22569.30    302.98 o 
  -5   8   2      322.19      294.69     36.35 o 
  -4   8   2    15370.99    16042.37    211.74 o 
  -3   8   2       50.59       45.81     13.32 o 
  -2   8   2    59235.31    59974.53    592.93 o 
  -1   8   2      568.36      634.17     40.67 o 
   0   8   2    20646.10    20600.62    255.35 o 
   1   8   2       90.19       65.56     14.07 o 
   2   8   2    17103.06    17394.17    221.40 o 
   3   8   2     1837.55     1716.58     58.83 o 
   4   8   2    16364.21    16192.86    223.13 o 
   5   8   2      519.11      505.06     38.27 o 
   6   8   2    12252.73    12314.98    214.16 o 
   7   8   2     1941.58     1786.26     88.60 o 
   8   8   2     4246.69     4271.53    238.23 o 
   9   8   2     1946.89     1953.91    199.18 o 
  10   8   2     1786.73     1722.60    220.16 o 
  11   8   2      958.59     1046.19    171.55 o 
  12   8   2     1900.79     1439.25    257.99 o 
  13   8   2     1182.84      853.03    133.25 o 
  14   8   2      169.59      235.13     98.38 o 
 -14   9   2      888.61      675.32    125.32 o 
 -13   9   2     3779.72     4550.57    389.96 o 
 -12   9   2      509.23      831.80    162.46 o 
 -11   9   2     3771.95     3616.53    220.03 o 
 -10   9   2     1592.69     1650.31    196.01 o 
  -9   9   2     7413.17     7067.21    238.11 o 
  -8   9   2     1003.57     1000.10     80.78 o 
  -7   9   2    21670.85    21294.57    405.64 o 
  -6   9   2      847.90      847.47     58.34 o 
  -5   9   2    22401.40    23152.11    292.84 o 
  -4   9   2        3.16        9.91     14.21 o 
  -3   9   2    42306.21    44647.46    457.51 o 
  -2   9   2       16.33        0.63     11.89 o 
  -1   9   2    43275.87    44303.24    502.75 o 
   0   9   2        5.65        6.95     12.20 o 
   1   9   2    22555.52    23680.90    279.25 o 
   2   9   2      783.58      768.57     33.17 o 
   3   9   2    32160.16    33205.24    378.52 o 
   4   9   2      536.67      437.33     31.33 o 
   5   9   2     7904.12     7576.79    135.49 o 
   6   9   2     2277.07     2276.11     89.18 o 
   7   9   2     7959.91     7691.04    300.42 o 
   8   9   2     1888.28     1725.69    111.52 o 
   9   9   2     5813.36     5646.26    244.16 o 
  10   9   2      581.53      765.28    176.61 o 
  11   9   2     1929.22     1764.02    218.99 o 
  12   9   2     2422.76     2313.74    410.91 o 
  13   9   2      344.20      175.50    119.36 o 
 -14  10   2        3.53      -17.78     76.97 o 
 -13  10   2     2532.53     2031.66    251.57 o 
 -12  10   2      142.73      -36.70     69.15 o 
 -11  10   2     3477.08     4167.82    305.01 o 
 -10  10   2       10.61       33.90     56.49 o 
  -9  10   2     2035.49     1840.11    134.31 o 
  -8  10   2        9.62        7.23     39.39 o 
  -7  10   2     3897.26     3860.42    124.93 o 
  -6  10   2        9.85        1.09     19.77 o 
  -5  10   2      690.64      576.64     37.52 o 
  -4  10   2      451.09      623.53     45.91 o 
  -3  10   2      236.34      257.77     22.35 o 
  -2  10   2      214.28      284.61     25.95 o 
  -1  10   2      721.01      673.70     34.76 o 
   0  10   2     1801.92     2293.48     60.32 o 
   1  10   2     1044.44      909.77     40.20 o 
   2  10   2       51.47       35.97     16.63 o 
   3  10   2     4193.34     4094.68     97.90 o 
   4  10   2      740.01      752.67     52.10 o 
   5  10   2     2813.33     2671.16     83.11 o 
   6  10   2        0.46        4.64     25.78 o 
   7  10   2     4850.53     4861.09    166.10 o 
   8  10   2       28.35       63.60     39.68 o 
   9  10   2     8288.94     8256.82    308.30 o 
  10  10   2       27.01       21.26     58.82 o 
  11  10   2     4019.12     3836.76    364.70 o 
  12  10   2       79.69       18.17     85.58 o 
  13  10   2     3812.70     3906.18    337.87 o 
 -13  11   2     2166.28     2348.13    275.33 o 
 -12  11   2     1633.42     1745.73    446.67 o 
 -11  11   2     3318.81     3861.96    446.76 o 
 -10  11   2       29.70       30.84     60.16 o 
  -9  11   2     3271.67     3264.14    201.59 o 
  -8  11   2     1203.27     1104.37    120.86 o 
  -7  11   2    17074.37    16014.83    350.35 o 
  -6  11   2       51.59       92.45     31.43 o 
  -5  11   2     9501.02     9811.20    179.25 o 
  -4  11   2      376.84      298.25     27.99 o 
  -3  11   2    30875.38    31586.15    370.75 o 
  -2  11   2       75.30       72.67     17.84 o 
  -1  11   2    12430.79    12727.15    166.48 o 
   0  11   2      211.62      175.11     23.06 o 
   1  11   2    22722.77    22645.40    278.32 o 
   2  11   2      559.72      558.72     40.89 o 
   3  11   2    11640.02    12128.11    216.08 o 
   4  11   2     1668.97     1687.97     77.82 o 
   5  11   2     8095.15     8051.89    155.28 o 
   6  11   2      574.56      480.20     52.38 o 
   7  11   2     7639.66     7617.33    240.88 o 
   8  11   2      538.02      449.53     75.43 o 
   9  11   2     6444.15     5826.20    368.89 o 
  10  11   2     1397.33      905.81    232.01 o 
  11  11   2     1973.54     2081.13    207.53 o 
  12  11   2      967.81      836.65    278.48 o 
  13  11   2     1476.89     1298.22    703.95 o 
 -13  12   2     1005.24      687.19    160.97 o 
 -12  12   2     3339.95     2812.95    221.58 o 
 -11  12   2      694.16      627.97    113.72 o 
 -10  12   2     2606.16     2597.09    240.85 o 
  -9  12   2      678.31      593.13     98.79 o 
  -8  12   2     5615.77     5791.99    332.01 o 
  -7  12   2      860.76      684.31     81.75 o 
  -6  12   2     7949.55     8313.12    247.08 o 
  -5  12   2      229.95      233.42     37.59 o 
  -4  12   2     5065.68     5419.06    113.27 o 
  -3  12   2       44.70       35.33     16.51 o 
  -2  12   2    33048.35    33809.62    402.78 o 
  -1  12   2        1.96        9.16     15.25 o 
   0  12   2     7653.30     8111.12    132.79 o 
   1  12   2      939.79      945.95     46.76 o 
   2  12   2     8706.10     8875.49    151.27 o 
   3  12   2      254.80      249.27     29.65 o 
   4  12   2    14939.02    15236.81    224.80 o 
   5  12   2     1033.42     1022.40     68.49 o 
   6  12   2     7680.62     7569.60    244.94 o 
   7  12   2     1109.24     1259.09    112.47 o 
   8  12   2     3626.60     3722.07    186.35 o 
   9  12   2     1803.39     1855.09    214.16 o 
  10  12   2     2354.58     2641.62    203.83 o 
  11  12   2     1369.17     1247.30    156.42 o 
  12  12   2     1755.80     2063.34    364.43 o 
 -13  13   2       50.79       59.66    107.42 o 
 -12  13   2     3013.34     2788.24    224.52 o 
 -11  13   2      171.66      133.20     89.58 o 
 -10  13   2     2013.08     1834.38    174.67 o 
  -9  13   2      179.82       86.33     65.71 o 
  -8  13   2      809.29      762.15    108.71 o 
  -7  13   2      815.58      673.06     92.37 o 
  -6  13   2     1747.35     1660.14    130.67 o 
  -5  13   2     1471.32     1650.45     90.17 o 
  -4  13   2       38.81       18.09     24.18 o 
  -3  13   2     3005.52     3002.90     71.85 o 
  -2  13   2       41.28       48.75     20.06 o 
  -1  13   2     1619.60     1642.67     65.94 o 
   0  13   2      726.52      657.99     43.50 o 
   1  13   2     1384.75     1504.21     61.60 o 
   2  13   2     2460.99     2484.99     82.44 o 
   3  13   2      111.53      119.14     27.94 o 
   4  13   2     2670.18     2499.53     84.50 o 
   5  13   2     1013.12     1130.74     78.07 o 
   6  13   2     2311.37     2244.77    155.80 o 
   7  13   2      215.47      275.18     56.94 o 
   8  13   2     2843.15     2989.02    171.67 o 
   9  13   2       11.89      -50.60     52.94 o 
  10  13   2     4284.16     4384.46    316.81 o 
  11  13   2       33.04      123.97     75.57 o 
  12  13   2     3705.91     3650.06    600.44 o 
 -12  14   2     3262.78     3240.67    451.00 o 
 -11  14   2        3.19        1.33     67.39 o 
 -10  14   2     6113.62     5602.10    281.61 o 
  -9  14   2       64.74      -21.17     56.52 o 
  -8  14   2     6176.38     6250.06    231.00 o 
  -7  14   2       64.03       69.64     47.25 o 
  -6  14   2    13855.45    14350.85    798.02 o 
  -5  14   2       44.84       34.75     34.25 o 
  -4  14   2    15197.61    15105.28    342.99 o 
  -3  14   2        9.35       18.53     28.44 o 
  -2  14   2    29800.84    31644.68    384.70 o 
  -1  14   2      303.78      330.84     33.43 o 
   0  14   2    13102.91    13491.73    213.12 o 
   1  14   2        5.78       -1.10     20.56 o 
   2  14   2    17602.65    18163.27    284.19 o 
   3  14   2      364.10      367.02     42.23 o 
   4  14   2    15242.26    14947.69    252.97 o 
   5  14   2      313.57      257.55     47.06 o 
   6  14   2     6550.59     7091.60    288.99 o 
   7  14   2      102.60       47.85     42.52 o 
   8  14   2     4792.18     4893.37    267.21 o 
   9  14   2      458.07      319.56    126.83 o 
  10  14   2     3181.92     3129.53    228.96 o 
  11  14   2       20.35       65.05     75.39 o 
  12  14   2     1184.21     1068.28    161.42 o 
 -12  15   2     1767.07     1637.09    301.05 o 
 -11  15   2     2034.96     2944.14    231.20 o 
 -10  15   2     1757.20     1628.46    172.37 o 
  -9  15   2     2247.19     2359.75    192.37 o 
  -8  15   2      702.35      708.01     93.20 o 
  -7  15   2     9396.23     8902.77    279.16 o 
  -6  15   2     1985.26     1705.67    126.38 o 
  -5  15   2     1099.30     1337.71    164.15 o 
  -4  15   2      316.28      267.16     44.99 o 
  -3  15   2     9348.24     9686.47    215.30 o 
  -2  15   2       11.21       -7.36     27.20 o 
  -1  15   2     4697.95     4975.42    113.67 o 
   0  15   2      654.87      705.85     60.95 o 
   1  15   2    10032.46    10767.84    196.50 o 
   2  15   2      902.11      894.47     59.92 o 
   3  15   2     8053.76     8248.95    170.37 o 
   4  15   2     1180.60     1049.72     73.38 o 
   5  15   2     3957.50     4197.62    150.30 o 
   6  15   2     1318.43     1021.96     92.84 o 
   7  15   2     3282.23     3253.81    160.03 o 
   8  15   2     1690.78     1555.28    138.86 o 
   9  15   2     2744.00     2691.91    211.21 o 
  10  15   2     3064.50     3006.25    339.53 o 
  11  15   2      796.98      722.25    132.54 o 
 -11  16   2     2205.24     2302.00    212.52 o 
 -10  16   2      926.38      765.98    128.29 o 
  -9  16   2     1586.51     1447.64    214.07 o 
  -8  16   2     1003.07      951.38    111.27 o 
  -7  16   2     2436.29     2435.53    155.77 o 
  -6  16   2      864.46     1028.55    106.85 o 
  -5  16   2      582.05      397.76     98.75 o 
  -4  16   2     7669.19     7655.44    192.75 o 
  -3  16   2        7.67        8.97     34.51 o 
  -2  16   2     1180.94     1155.34     99.36 o 
  -1  16   2        2.26        5.84     26.02 o 
   0  16   2     4189.76     4202.83    110.33 o 
   1  16   2      766.11      830.14     60.61 o 
   2  16   2     3395.52     3505.36    113.13 o 
   3  16   2     1781.41     1860.06     86.11 o 
   4  16   2     1049.23     1038.86     75.98 o 
   5  16   2     2873.89     3041.58    134.26 o 
   6  16   2      566.40      619.46     80.13 o 
   7  16   2     3243.34     3364.89    166.73 o 
   8  16   2      573.22      486.28     89.63 o 
   9  16   2     3084.88     2783.61    217.27 o 
  10  16   2      457.90      340.02    104.79 o 
  11  16   2     2188.67     2229.23    215.70 o 
 -11  17   2     3617.13     3477.85    255.89 o 
 -10  17   2       48.24      -16.17     73.25 o 
  -9  17   2     7254.25     7253.33    316.20 o 
  -8  17   2       33.89       -6.00     51.70 o 
  -7  17   2    13585.48    14055.78    384.79 o 
  -6  17   2        0.21       41.42     48.97 o 
  -5  17   2     9073.08     9861.00    292.42 o 
  -4  17   2       18.73       31.21     44.09 o 
  -3  17   2    14529.33    14602.17    389.07 o 
  -2  17   2      266.62      189.51     54.07 o 
  -1  17   2    21256.84    21788.42    491.71 o 
   0  17   2       64.99       57.76     33.69 o 
   1  17   2    17475.12    17812.99    303.60 o 
   2  17   2        0.19       39.28     30.23 o 
   3  17   2    10791.85    11022.84    225.74 o 
   4  17   2       67.35        1.13     35.79 o 
   5  17   2    12297.29    12525.10    282.74 o 
   6  17   2      107.42       68.11     45.36 o 
   7  17   2     5489.97     5217.83    204.53 o 
   8  17   2       73.81       59.96     68.24 o 
   9  17   2     4163.53     4232.77    264.90 o 
  10  17   2       48.12      123.88     86.02 o 
 -10  18   2      849.50      731.45    145.21 o 
  -9  18   2     1510.07     1270.66    156.60 o 
  -8  18   2     3608.66     3640.20    203.07 o 
  -7  18   2      773.28      809.60    105.51 o 
  -6  18   2     4433.25     4416.17    206.59 o 
  -5  18   2      257.57      183.28     62.07 o 
  -4  18   2     3112.25     3096.90    197.37 o 
  -3  18   2       11.28      -36.99     39.85 o 
  -2  18   2     6526.22     6649.53    203.52 o 
  -1  18   2       21.15       84.40     71.84 o 
   0  18   2     3282.23     3333.47    186.52 o 
   1  18   2     1298.30     1331.24     99.07 o 
   2  18   2     4653.71     4665.60    136.20 o 
   3  18   2     1291.68     1289.44     84.46 o 
   4  18   2     5764.77     5546.74    172.68 o 
   5  18   2     2106.85     1999.11    155.89 o 
   6  18   2     2162.00     2124.16    138.13 o 
   7  18   2     2383.55     2196.89    145.22 o 
   8  18   2     2036.05     1735.40    184.88 o 
   9  18   2     1889.90     1996.90    237.27 o 
  10  18   2      617.26      422.58    111.94 o 
 -10  19   2      489.17      353.07    103.73 o 
  -9  19   2     2074.97     1918.79    338.84 o 
  -8  19   2      685.08      688.60    105.74 o 
  -7  19   2      498.96      459.07     89.49 o 
  -6  19   2      420.62      404.81     97.46 o 
  -5  19   2     2831.66     3098.66    207.98 o 
  -4  19   2        3.40       36.95     60.34 o 
  -3  19   2      457.70      461.60    137.09 o 
  -2  19   2       16.40       76.52     53.69 o 
  -1  19   2     3289.30     2964.79    169.10 o 
   0  19   2      128.19       90.80     53.43 o 
   1  19   2     2528.05     2453.59    121.72 o 
   2  19   2     1130.05      975.38     93.31 o 
   3  19   2      919.15      811.99     80.52 o 
   4  19   2     2026.45     2046.23    128.50 o 
   5  19   2     1461.45     1442.11    116.02 o 
   6  19   2     2273.51     2066.91    140.91 o 
   7  19   2     1261.59     1112.38    114.08 o 
   8  19   2     1983.94     1866.12    165.56 o 
   9  19   2      784.73      602.88    187.29 o 
  -9  20   2      398.96      354.56     94.88 o 
  -8  20   2     3578.19     3321.67    202.43 o 
  -7  20   2        6.68       13.91     69.88 o 
  -6  20   2     7168.72     7481.27    493.89 o 
  -5  20   2       48.87        1.85     61.78 o 
  -4  20   2     7481.86     7213.41    300.29 o 
  -3  20   2       29.45       71.97     61.04 o 
  -2  20   2     7703.39     8217.90    276.23 o 
  -1  20   2       12.30       92.70     55.97 o 
   0  20   2     6800.53     7171.85    295.01 o 
   1  20   2       40.64       54.12     52.94 o 
   2  20   2     8572.55     8770.49    348.25 o 
   3  20   2       21.15       -8.44     57.87 o 
   4  20   2     8143.22     8371.79    244.76 o 
   5  20   2        2.61      -12.48     44.11 o 
   6  20   2     5999.11     6524.24    228.16 o 
   7  20   2        6.14       13.63     56.75 o 
   8  20   2     3416.32     3435.67    216.00 o 
  -8  21   2      619.90      408.65    112.00 o 
  -7  21   2      224.61      258.73    116.30 o 
  -6  21   2      846.93      987.16    163.41 o 
  -5  21   2      387.06      342.79     96.94 o 
  -4  21   2      101.41       83.46     87.39 o 
  -3  21   2     1319.46     1212.57    150.90 o 
  -2  21   2        6.35       16.51     53.64 o 
  -1  21   2     1161.94     1541.80    195.69 o 
   0  21   2       39.93       80.05     61.12 o 
   1  21   2      454.34      472.17     89.76 o 
   2  21   2      583.03      530.68    101.41 o 
   3  21   2     1220.47     1101.86    142.10 o 
   4  21   2     1859.41     1625.81    178.50 o 
   5  21   2     2092.85     2010.36    160.83 o 
   6  21   2     1280.40     1003.67    119.59 o 
   7  21   2      170.73      194.67     79.73 o 
  -7  22   2      161.58      149.08    105.07 o 
  -6  22   2     2530.86     2511.90    316.75 o 
  -5  22   2      353.65      310.41    122.31 o 
  -4  22   2     5750.18     5566.41    364.59 o 
  -3  22   2        3.92       -1.88     58.87 o 
  -2  22   2     2354.05     2202.33    166.28 o 
  -1  22   2        0.87      -12.41     56.26 o 
   0  22   2     4139.29     4194.48    215.67 o 
   1  22   2      254.39      246.64     74.89 o 
   2  22   2     2369.12     2205.29    167.05 o 
   3  22   2       37.35      -35.72     70.13 o 
   4  22   2     3570.01     3417.48    238.15 o 
   5  22   2     1037.65      854.77    162.85 o 
   6  22   2     2269.00     2101.42    205.75 o 
  -6  23   2       71.87      113.83    105.35 o 
  -5  23   2     3549.20     3691.32    347.23 o 
  -4  23   2       53.87      104.57     78.34 o 
  -3  23   2     7461.51     7328.57    334.15 o 
  -2  23   2        1.92       63.40     61.51 o 
  -1  23   2     7081.00     6969.57    270.56 o 
   0  23   2       90.63       34.50     61.01 o 
   1  23   2     6593.15     6816.40    363.23 o 
   2  23   2       69.10       81.34     75.85 o 
   3  23   2     6349.12     6525.50    526.77 o 
   4  23   2      290.93      181.22    161.62 o 
   5  23   2     5138.55     5220.01    301.96 o 
  -4  24   2       50.76      160.88     91.31 o 
  -3  24   2       24.93       62.10     79.87 o 
  -2  24   2      375.70      272.96     84.76 o 
  -1  24   2      206.18      166.96     77.18 o 
   0  24   2      630.71      523.65     99.01 o 
   1  24   2      131.09      149.66     74.06 o 
   2  24   2      205.36      238.37     97.00 o 
   3  24   2      787.89      882.51    171.56 o 
 -15   0   3     2290.86     1924.67    226.64 o 
 -13   0   3     3807.55     3627.11    258.70 o 
 -11   0   3      490.92      434.35     80.01 o 
  -9   0   3     5747.80     5769.06    213.32 o 
  -7   0   3     2411.50     2191.65     91.55 o 
  -5   0   3      261.19      234.36     40.53 o 
  -3   0   3     1266.85      943.40     56.49 o 
  -1   0   3     4655.11     3518.98    182.75 o 
   1   0   3     2422.91     2058.96    129.93 o 
   3   0   3     9609.02     5865.35    276.41 o 
   7   0   3    10906.95    10977.37    229.13 o 
   9   0   3     6762.82     7008.12    273.56 o 
  11   0   3     2099.16     2295.81    165.21 o 
  13   0   3     3785.51     4290.49    336.81 o 
 -15   1   3     1712.08     1713.21    172.21 o 
 -14   1   3      287.96      220.48     65.30 o 
 -13   1   3     4704.80     4425.52    168.93 o 
 -12   1   3      494.40      247.47     59.33 o 
 -11   1   3     4257.65     4285.36    157.74 o 
 -10   1   3      499.45      393.55     51.61 o 
  -9   1   3    27265.41    26870.17    435.99 o 
  -8   1   3       12.63       -8.73     15.81 o 
  -7   1   3    26872.63    27106.71    320.72 o 
  -6   1   3      113.69      103.97     16.45 o 
  -5   1   3    22330.37    21557.53    268.07 o 
  -4   1   3        1.34      -11.17      9.60 o 
  -3   1   3    21547.26    22455.93    363.41 o 
  -2   1   3     1049.38      673.93     76.53 o 
  -1   1   3   122714.97   124056.76   1813.54 o 
   0   1   3     1517.60     1185.50     47.38 o 
   1   1   3    14748.45    15803.43    408.80 o 
   2   1   3     2984.82     2453.36    252.92 o 
   3   1   3    26407.96    25883.77    349.74 o 
   4   1   3     1611.53     1605.05     40.80 o 
   5   1   3    14682.99    14539.02    170.17 o 
   6   1   3     1008.82     1002.83     37.36 o 
   7   1   3    10644.21    10834.23    157.99 o 
   8   1   3      305.91      335.26     44.92 o 
   9   1   3     3877.05     3917.76    135.54 o 
  10   1   3     2854.12     3102.37    135.13 o 
  11   1   3     1322.32     1229.28    117.15 o 
  12   1   3      130.74      182.76     56.51 o 
  13   1   3      593.31      474.81     94.26 o 
  14   1   3      671.17      758.04    108.70 o 
 -15   2   3     1091.44      943.59    120.89 o 
 -14   2   3     3153.33     3168.40    230.10 o 
 -13   2   3     1657.84     1544.12    117.88 o 
 -12   2   3     4160.80     4167.26    272.73 o 
 -11   2   3     1322.21     1159.05     85.02 o 
 -10   2   3    11939.81    11658.67    244.99 o 
  -9   2   3     3749.84     3568.10    288.51 o 
  -8   2   3    11497.64    11742.79    175.93 o 
  -7   2   3     2950.24     2873.65     67.47 o 
  -6   2   3    19292.20    19558.00    252.11 o 
  -5   2   3      428.89      318.68     23.88 o 
  -4   2   3    82917.66    84996.96   1213.24 o 
  -3   2   3      898.08      718.60     36.79 o 
  -2   2   3    13222.93    13167.45    253.98 o 
  -1   2   3       37.56       19.43     14.11 o 
   0   2   3    16517.28    17293.58    280.64 o 
   1   2   3      882.09      713.18     34.15 o 
   2   2   3    37367.36    37958.36    574.81 o 
   3   2   3     1964.13     1886.21     80.67 o 
   4   2   3    22488.28    22673.48    262.88 o 
   5   2   3     3368.82     3349.84     64.72 o 
   6   2   3     3417.13     3299.44     67.09 o 
   7   2   3     4381.34     4310.12     87.02 o 
   8   2   3     2730.85     2790.95    100.30 o 
   9   2   3     3973.96     3985.87    127.62 o 
  10   2   3     4061.96     3882.69    151.38 o 
  11   2   3     1621.55     1527.28    110.75 o 
  12   2   3      247.32      211.88     60.01 o 
  13   2   3     1331.12     1335.71    181.58 o 
  14   2   3      301.03      220.61     91.54 o 
 -15   3   3        2.30       21.05     67.17 o 
 -14   3   3     3298.01     3550.83    176.31 o 
 -13   3   3        2.69       34.34     54.92 o 
 -12   3   3     4518.95     4835.83    176.40 o 
 -11   3   3      518.25      461.09     71.97 o 
 -10   3   3     5091.13     5049.37    188.92 o 
  -9   3   3       35.55       63.25     29.35 o 
  -8   3   3     3055.31     2994.34     79.36 o 
  -7   3   3     1288.33     1295.61     40.52 o 
  -6   3   3     2203.12     1866.67     48.16 o 
  -5   3   3        8.27       -3.37     15.43 o 
  -4   3   3     2353.33     2126.62     65.74 o 
  -3   3   3     5877.80     5993.25    157.28 o 
  -2   3   3       65.16       20.90     17.80 o 
  -1   3   3     1840.34     1704.93     53.72 o 
   0   3   3      508.44      505.04     48.63 o 
   1   3   3    11824.31    12212.47    215.37 o 
   2   3   3     7201.86     6534.56    120.49 o 
   3   3   3     3285.03     3536.87     76.36 o 
   4   3   3    12699.01    12645.27    202.16 o 
   5   3   3     1693.15     1706.35     45.67 o 
   6   3   3     4595.25     4428.76     79.51 o 
   7   3   3      904.73      941.55     42.59 o 
   8   3   3     7937.93     8274.17    197.53 o 
   9   3   3      846.74      862.28     89.54 o 
  10   3   3     9368.03     9789.30    247.71 o 
  11   3   3      194.71      128.90     50.09 o 
  12   3   3     4019.82     4233.82    182.80 o 
  13   3   3      239.15      159.23     67.53 o 
  14   3   3     3337.54     4048.56    264.03 o 
 -15   4   3      450.33      465.98    157.42 o 
 -14   4   3     2494.06     2655.13    178.43 o 
 -13   4   3      768.00      857.01    263.12 o 
 -12   4   3     4286.53     4196.84    216.95 o 
 -11   4   3       14.00       38.02     43.53 o 
 -10   4   3     8327.21     8123.31    194.88 o 
  -9   4   3      769.57      696.91     61.13 o 
  -8   4   3    16817.10    17109.53    262.87 o 
  -7   4   3      528.05      530.40     27.86 o 
  -6   4   3    26757.68    26422.16    354.50 o 
  -5   4   3      123.02       92.55     18.22 o 
  -4   4   3    46238.54    47059.83    542.10 o 
  -3   4   3       62.12       20.63     10.57 o 
  -2   4   3    59633.67    59721.59    707.09 o 
  -1   4   3      284.17      271.11     22.14 o 
   0   4   3    28678.15    28877.71    394.73 o 
   1   4   3        2.71      -15.88      8.45 o 
   2   4   3    53464.93    54623.52    582.24 o 
   3   4   3      643.76      598.47     26.45 o 
   4   4   3    42530.96    42680.58    451.35 o 
   5   4   3      972.14      893.80     35.35 o 
   6   4   3    13544.59    13627.14    196.76 o 
   7   4   3      965.52     1060.34     63.97 o 
   8   4   3    10498.44    10182.14    180.98 o 
   9   4   3      351.71      160.02     56.27 o 
  10   4   3     5088.58     4738.21    183.29 o 
  11   4   3      527.25      421.22     98.84 o 
  12   4   3     1535.67     1409.27    131.95 o 
  13   4   3      218.94      139.17     70.49 o 
  14   4   3      511.07      557.01    116.95 o 
 -15   5   3      623.75      524.51    124.44 o 
 -14   5   3     1387.31     1744.21    153.28 o 
 -13   5   3     1913.93     1770.81    142.96 o 
 -12   5   3     1888.83     1769.32    158.66 o 
 -11   5   3      874.32      947.78    122.55 o 
 -10   5   3     1306.34     1084.60     94.68 o 
  -9   5   3     9813.58     9436.98    221.42 o 
  -8   5   3     1399.39     1232.27     82.27 o 
  -7   5   3     5829.13     6218.03    115.45 o 
  -6   5   3      955.36      877.46     61.30 o 
  -5   5   3    16117.30    16317.28    236.85 o 
  -4   5   3       25.99       20.39     12.75 o 
  -3   5   3    20573.71    21582.29    269.85 o 
  -2   5   3      253.59      216.05     20.64 o 
  -1   5   3    58099.45    59112.75    674.01 o 
   0   5   3      251.15      224.86     18.38 o 
   1   5   3    14673.14    15062.38    198.54 o 
   2   5   3     2825.72     2738.27     60.15 o 
   3   5   3    20099.01    19977.66    228.86 o 
   4   5   3     5019.04     4752.50     78.60 o 
   5   5   3    13847.31    13774.27    176.37 o 
   6   5   3     3515.55     3389.79     78.92 o 
   7   5   3     7162.56     7651.80    131.55 o 
   8   5   3     4668.67     4859.22    125.90 o 
   9   5   3     3945.39     3897.93    176.30 o 
  10   5   3     1822.80     2098.81    225.04 o 
  11   5   3     1201.85     1280.43    144.79 o 
  12   5   3     4193.81     3845.78    231.80 o 
  13   5   3      591.90      532.84    122.29 o 
  14   5   3      506.48      427.68     97.51 o 
 -15   6   3     1753.78     1872.01    395.67 o 
 -14   6   3      544.08      439.22    109.06 o 
 -13   6   3     3764.91     4003.37    237.34 o 
 -12   6   3     1488.63     1346.48    122.78 o 
 -11   6   3     1256.20     1274.09    137.26 o 
 -10   6   3     1294.30     1444.81    112.84 o 
  -9   6   3     4158.71     4041.59    126.87 o 
  -8   6   3     5041.56     5156.20    140.53 o 
  -7   6   3     1918.64     1943.50     65.79 o 
  -6   6   3     6912.45     7340.25    158.81 o 
  -5   6   3      331.38      305.16     27.26 o 
  -4   6   3     1915.78     1956.45     55.70 o 
  -3   6   3      177.90      145.64     19.35 o 
  -2   6   3    11901.62    12300.44    154.99 o 
  -1   6   3     1417.92     1393.91     50.08 o 
   0   6   3      933.72      854.66     33.42 o 
   1   6   3     1972.48     1842.95     57.23 o 
   2   6   3     2374.71     2236.92     59.22 o 
   3   6   3     7169.95     7103.97    110.84 o 
   4   6   3      600.57      646.36     50.00 o 
   5   6   3     5631.79     5512.71     90.55 o 
   6   6   3     1913.71     2120.57     63.34 o 
   7   6   3     5551.51     5589.54    118.75 o 
   8   6   3      557.81      596.85     55.11 o 
   9   6   3     8289.89     8665.34    227.91 o 
  10   6   3       15.10       12.35     58.77 o 
  11   6   3     2882.35     2844.35    270.74 o 
  12   6   3       63.18       53.24     57.40 o 
  13   6   3     1909.38     1951.43    163.45 o 
  14   6   3        5.50        8.26     71.20 o 
 -14   7   3      129.34      192.55    113.42 o 
 -13   7   3     4875.93     4511.73    258.19 o 
 -12   7   3        2.82       12.62     48.52 o 
 -11   7   3     9302.60     9917.33    339.39 o 
 -10   7   3       99.69       50.50     46.21 o 
  -9   7   3    15519.47    14751.06    433.32 o 
  -8   7   3       92.29       49.26     28.07 o 
  -7   7   3    26905.17    27237.80    410.41 o 
  -6   7   3       76.91       71.60     21.78 o 
  -5   7   3    25916.30    26316.94    338.00 o 
  -4   7   3      195.95      148.24     26.68 o 
  -3   7   3    77484.26    78816.36    765.68 o 
  -2   7   3        6.53       -6.24     11.04 o 
  -1   7   3    35839.25    35013.79    442.78 o 
   0   7   3       90.79       60.33     13.74 o 
   1   7   3    27469.89    26982.75    318.07 o 
   2   7   3       83.74       49.04     13.45 o 
   3   7   3    40816.71    39901.23    459.37 o 
   4   7   3      557.92      480.14     33.19 o 
   5   7   3     9720.35     9426.77    177.40 o 
   6   7   3       19.54       27.87     23.29 o 
   7   7   3     6853.06     6743.14    182.74 o 
   8   7   3      402.16      476.53     65.08 o 
   9   7   3     4820.61     4821.79    167.25 o 
  10   7   3       43.38       53.66     50.26 o 
  11   7   3      948.36     1154.21    154.70 o 
  12   7   3       77.89      -43.30     89.81 o 
  13   7   3      718.92      561.27    117.67 o 
 -14   8   3     1577.62     1819.62    246.28 o 
 -13   8   3     2017.55     2087.76    268.87 o 
 -12   8   3     1534.06     1560.46    159.15 o 
 -11   8   3     1646.21     1357.23    189.87 o 
 -10   8   3     3647.71     3692.05    248.16 o 
  -9   8   3     1213.70     1074.05     86.68 o 
  -8   8   3     8404.94     8790.15    223.90 o 
  -7   8   3     1196.87     1135.82     65.14 o 
  -6   8   3     8843.48     8768.84    151.30 o 
  -5   8   3      115.35      134.84     28.54 o 
  -4   8   3     8144.02     8240.81    122.08 o 
  -3   8   3      150.85      112.93     16.44 o 
  -2   8   3    23998.23    25026.34    273.20 o 
  -1   8   3      771.80      656.69     35.65 o 
   0   8   3    13257.94    12847.20    176.59 o 
   1   8   3     1618.65     1495.80     47.76 o 
   2   8   3    12521.09    12255.69    169.82 o 
   3   8   3     4987.97     4834.22     94.41 o 
   4   8   3     4635.46     4616.63     88.99 o 
   5   8   3     2273.84     2258.82     80.36 o 
   6   8   3     2726.78     2634.68     89.44 o 
   7   8   3     3328.14     3368.29    126.37 o 
   8   8   3     1136.94     1036.45     88.15 o 
   9   8   3     5715.54     6055.49    256.62 o 
  10   8   3      767.53      722.52    110.41 o 
  11   8   3      701.89      711.83    374.29 o 
  12   8   3      520.58      404.27    132.65 o 
  13   8   3     2332.00     2290.15    209.47 o 
 -14   9   3     2329.88     2632.50    222.08 o 
 -13   9   3      515.11      525.63    111.33 o 
 -12   9   3     1294.37     1068.27    177.64 o 
 -11   9   3     2387.46     2208.79    179.81 o 
 -10   9   3     1203.38     1070.43    126.46 o 
  -9   9   3      853.18      908.41    105.70 o 
  -8   9   3     2181.76     1929.44    106.44 o 
  -7   9   3     8070.50     8170.58    209.80 o 
  -6   9   3      229.39      260.23     31.58 o 
  -5   9   3     1252.85     1386.24     56.56 o 
  -4   9   3       72.65       38.64     15.27 o 
  -3   9   3    16404.60    17366.46    213.73 o 
  -2   9   3      680.88      660.95     31.72 o 
  -1   9   3     4494.23     4639.71     94.37 o 
   0   9   3     1668.09     1465.30     50.35 o 
   1   9   3     7979.84     8169.95    124.37 o 
   2   9   3     3934.06     4083.24     78.42 o 
   3   9   3     6866.67     6981.86    123.43 o 
   4   9   3     2890.68     2963.10     72.37 o 
   5   9   3     2434.35     2465.27     78.73 o 
   6   9   3     4377.23     4607.71    125.29 o 
   7   9   3     2726.83     2618.33    146.97 o 
   8   9   3     3142.04     3607.19    159.78 o 
   9   9   3      418.48      278.26     65.42 o 
  10   9   3     1614.55     1333.64    180.50 o 
  11   9   3      109.81        1.09     80.90 o 
  12   9   3     3766.95     3526.50    306.40 o 
  13   9   3      186.54       40.07    103.61 o 
 -14  10   3     2904.79     2317.95    335.31 o 
 -13  10   3      138.49       -1.06     71.95 o 
 -12  10   3     4440.22     3937.75    315.00 o 
 -11  10   3      227.55      106.03     69.44 o 
 -10  10   3     6526.38     6369.88    477.65 o 
  -9  10   3       64.39       -5.02     45.26 o 
  -8  10   3    19428.36    19066.94    412.34 o 
  -7  10   3      449.51      291.18     44.81 o 
  -6  10   3    18798.62    18767.00    308.96 o 
  -5  10   3       55.77       43.77     18.16 o 
  -4  10   3    18458.37    19242.82    249.93 o 
  -3  10   3        2.67       -3.92     13.09 o 
  -2  10   3    45520.77    46601.38    481.82 o 
  -1  10   3       45.88       57.00     17.52 o 
   0  10   3    29771.53    30529.67    370.46 o 
   1  10   3       69.17       36.09     15.16 o 
   2  10   3    26619.51    27282.36    321.51 o 
   3  10   3      339.76      334.15     35.76 o 
   4  10   3    12677.58    12405.91    188.43 o 
   5  10   3      115.06       75.42     23.30 o 
   6  10   3     7580.68     7453.06    277.38 o 
   7  10   3      790.16      624.95     65.87 o 
   8  10   3     3552.39     3614.98    177.61 o 
   9  10   3      117.18       80.81     50.76 o 
  10  10   3     1542.59     1673.63    162.70 o 
  11  10   3       15.27        3.40     82.19 o 
  12  10   3     1411.36     1259.06    205.79 o 
  13  10   3       55.46       46.83    112.91 o 
 -13  11   3      722.49      911.87    603.15 o 
 -12  11   3     1887.54     1798.47    227.05 o 
 -11  11   3     1295.50     1153.40    145.39 o 
 -10  11   3     1637.13     1333.60    146.37 o 
  -9  11   3     1708.94     1701.46    154.50 o 
  -8  11   3     2479.10     2496.84    172.28 o 
  -7  11   3     2382.47     2485.79    123.24 o 
  -6  11   3      825.80      716.14     61.62 o 
  -5  11   3     2677.07     2667.32     71.37 o 
  -4  11   3      257.61      191.51     25.30 o 
  -3  11   3     9385.14     9580.07    147.06 o 
  -2  11   3        1.36        1.24     13.92 o 
  -1  11   3      957.78     1059.90     48.48 o 
   0  11   3     1024.71      993.06     45.03 o 
   1  11   3      355.15      435.90     45.98 o 
   2  11   3     4900.74     4982.70     97.79 o 
   3  11   3     8223.00     8299.75    144.60 o 
   4  11   3     3409.25     3411.47    117.16 o 
   5  11   3      138.30      165.33     30.06 o 
   6  11   3     4548.33     4612.25    145.07 o 
   7  11   3      319.70      231.52     55.14 o 
   8  11   3     4693.63     4795.83    200.66 o 
   9  11   3      906.67      834.99    101.39 o 
  10  11   3     2879.64     3276.26    227.22 o 
  11  11   3      327.14      261.57     92.18 o 
  12  11   3     3853.66     4223.44    341.65 o 
 -13  12   3     1960.92     2118.01    260.29 o 
 -12  12   3     2316.91     1897.52    189.21 o 
 -11  12   3     2062.97     1473.21    181.23 o 
 -10  12   3     2150.87     2436.44    193.57 o 
  -9  12   3      846.64      857.47    117.97 o 
  -8  12   3     5164.54     5493.20    242.95 o 
  -7  12   3     1190.29     1200.01    105.53 o 
  -6  12   3     6788.97     6701.22    215.64 o 
  -5  12   3      278.92      221.80     51.08 o 
  -4  12   3    13793.21    14360.92    206.49 o 
  -3  12   3       21.97       37.93     17.70 o 
  -2  12   3    14270.03    14804.60    198.53 o 
  -1  12   3      236.80      270.89     27.35 o 
   0  12   3    16543.40    16659.42    243.11 o 
   1  12   3      637.73      590.72     42.91 o 
   2  12   3    18244.62    18509.79    273.54 o 
   3  12   3     7846.50     7957.78    151.93 o 
   4  12   3    12174.64    12162.97    193.89 o 
   5  12   3     2406.76     2476.20    101.60 o 
   6  12   3     2237.09     2478.67    209.52 o 
   7  12   3     1994.83     2100.32    128.61 o 
   8  12   3     3126.17     3442.20    217.63 o 
   9  12   3     5049.83     4898.65    224.09 o 
  10  12   3     1184.74     1208.67    149.68 o 
  11  12   3     2876.03     3125.49    229.75 o 
  12  12   3     1197.37     1279.65    374.50 o 
 -13  13   3     2306.45     2344.58    277.57 o 
 -12  13   3      213.90      109.64     81.89 o 
 -11  13   3     6495.81     6224.57    386.71 o 
 -10  13   3       71.69       28.66     62.74 o 
  -9  13   3     6639.89     6670.11    283.29 o 
  -8  13   3       37.68       41.11     47.66 o 
  -7  13   3    18870.03    19308.60    450.09 o 
  -6  13   3      281.25      273.21     58.37 o 
  -5  13   3    12017.37    12599.20    276.25 o 
  -4  13   3       27.29       39.34     24.01 o 
  -3  13   3    45790.45    46575.38    533.85 o 
  -2  13   3      145.83      103.84     28.14 o 
  -1  13   3    22245.10    23024.39    301.48 o 
   0  13   3        0.55       -6.88     19.49 o 
   1  13   3    24652.38    25252.65    341.81 o 
   2  13   3      150.52       88.71     26.89 o 
   3  13   3    26464.57    25813.78    373.60 o 
   4  13   3      146.51       73.01     27.47 o 
   5  13   3     9323.54     9286.18    220.41 o 
   6  13   3       12.24       23.05     31.62 o 
   7  13   3     7867.91     7697.19    231.15 o 
   8  13   3        7.22       22.89     49.81 o 
   9  13   3     6434.87     6617.67    303.26 o 
  10  13   3      107.08       91.41     71.86 o 
  11  13   3     2378.69     2488.88    215.10 o 
  12  13   3      202.11      133.88    157.91 o 
 -12  14   3       74.88       22.33     76.88 o 
 -11  14   3     2748.59     2563.94    210.05 o 
 -10  14   3       90.58       93.26     80.03 o 
  -9  14   3      918.65      661.88    110.33 o 
  -8  14   3     2667.65     2581.49    181.88 o 
  -7  14   3     1752.85     1735.87    165.34 o 
  -6  14   3      714.73      717.03    115.09 o 
  -5  14   3      430.85      338.62     58.18 o 
  -4  14   3      627.60      777.23     64.74 o 
  -3  14   3       18.87        0.32     22.66 o 
  -2  14   3     4653.83     4692.11    104.44 o 
  -1  14   3        8.33      -12.48     19.64 o 
   0  14   3     1123.71     1252.39     60.93 o 
   1  14   3     1527.51     1610.74     79.77 o 
   2  14   3      851.92      808.98     58.15 o 
   3  14   3     3259.82     3200.59    102.59 o 
   4  14   3     2083.11     2230.32     91.48 o 
   5  14   3     4055.68     4372.86    146.17 o 
   6  14   3     2087.12     2001.64    114.91 o 
   7  14   3     2698.87     2510.04    144.34 o 
   8  14   3     2635.67     2309.49    163.59 o 
   9  14   3     3405.61     3238.42    194.17 o 
  10  14   3      220.98      164.60     81.97 o 
  11  14   3     3054.90     3073.72    238.23 o 
 -12  15   3      844.01      848.67    144.37 o 
 -11  15   3     3170.72     3185.41    238.04 o 
 -10  15   3      765.81      720.24    123.18 o 
  -9  15   3     5692.57     6024.01    361.08 o 
  -8  15   3     1839.68     1767.06    138.10 o 
  -7  15   3     7089.11     7225.50    425.55 o 
  -6  15   3      222.98      154.15     53.79 o 
  -5  15   3     7379.12     7504.97    260.75 o 
  -4  15   3      263.05      219.30     42.90 o 
  -3  15   3    11403.00    11590.63    243.62 o 
  -2  15   3        6.16        1.49     21.46 o 
  -1  15   3    13530.32    13798.93    250.02 o 
   0  15   3      518.53      481.23     51.53 o 
   1  15   3     8494.01     8675.77    199.69 o 
   2  15   3     1175.35     1093.63     66.55 o 
   3  15   3     2069.03     2138.62     90.60 o 
   4  15   3      695.95      707.24     63.68 o 
   5  15   3     4008.53     3862.35    146.97 o 
   6  15   3     1918.33     1882.39    113.15 o 
   7  15   3      648.44      478.00     67.62 o 
   8  15   3     3785.53     3551.34    196.21 o 
   9  15   3     1359.44     1278.51    170.92 o 
  10  15   3      608.94      480.99    112.25 o 
  11  15   3       47.70      100.65     82.06 o 
 -11  16   3       66.97       88.14     78.29 o 
 -10  16   3     4667.68     4874.41    456.21 o 
  -9  16   3      116.81      206.70     81.89 o 
  -8  16   3    11643.00    11708.21    380.15 o 
  -7  16   3        2.18       10.84     48.17 o 
  -6  16   3    11118.20    10750.56    311.03 o 
  -5  16   3        8.31       -0.58     40.73 o 
  -4  16   3    13462.67    13318.76    275.69 o 
  -3  16   3       21.36       37.00     42.33 o 
  -2  16   3    16347.04    17454.85    386.96 o 
  -1  16   3        2.45       23.43     25.14 o 
   0  16   3     6687.53     6547.34    197.01 o 
   1  16   3      990.44      885.40     64.73 o 
   2  16   3     9621.11     9603.37    202.79 o 
   3  16   3       80.29       36.33     30.73 o 
   4  16   3     5377.51     5263.27    162.57 o 
   5  16   3      909.98      759.63    129.17 o 
   6  16   3     3249.75     2933.60    141.09 o 
   7  16   3      404.15      343.58     66.63 o 
   8  16   3     3198.06     2925.55    216.57 o 
   9  16   3      232.32      189.13     76.52 o 
  10  16   3      434.89      424.21    109.40 o 
 -11  17   3       62.44      170.31     93.75 o 
 -10  17   3     1514.75     1413.20    171.03 o 
  -9  17   3       10.09       -8.90     63.89 o 
  -8  17   3      505.08      494.82    125.46 o 
  -7  17   3      646.43      688.69    121.81 o 
  -6  17   3     1088.25     1196.80    115.94 o 
  -5  17   3       56.78      124.38     53.76 o 
  -4  17   3        0.92      -17.88     41.62 o 
  -3  17   3      373.35      209.45     77.75 o 
  -2  17   3      140.09      127.50     45.80 o 
  -1  17   3      522.18      480.23     58.22 o 
   0  17   3     1169.02     1158.37     81.89 o 
   1  17   3      168.65      169.16     41.98 o 
   2  17   3     2708.68     2424.72    103.82 o 
   3  17   3      157.70      150.88     43.36 o 
   4  17   3     2174.09     1889.18    109.70 o 
   5  17   3        7.77      -51.08     33.05 o 
   6  17   3     3564.30     3474.38    176.86 o 
   7  17   3       94.80       59.24     48.03 o 
   8  17   3     3709.38     3317.25    200.13 o 
   9  17   3       52.33      -27.16     70.37 o 
  10  17   3     2102.98     1698.69    352.30 o 
 -10  18   3     4342.34     4527.16    279.83 o 
  -9  18   3      297.94      326.34    101.00 o 
  -8  18   3     5137.64     5022.75    233.95 o 
  -7  18   3      498.89      515.06     90.02 o 
  -6  18   3     9386.72     9458.17    297.49 o 
  -5  18   3       16.69        7.20     55.75 o 
  -4  18   3    12892.95    12846.81    410.31 o 
  -3  18   3      603.22      573.66     82.04 o 
  -2  18   3     8730.84     9122.15    335.52 o 
  -1  18   3      136.43       81.27     51.33 o 
   0  18   3    12074.77    12111.48    268.75 o 
   1  18   3      557.70      433.33     52.70 o 
   2  18   3     7982.69     8189.42    190.63 o 
   3  18   3      635.07      533.12     67.97 o 
   4  18   3     7243.46     6946.36    198.71 o 
   5  18   3      977.76      898.33    104.88 o 
   6  18   3     4972.25     4809.15    196.86 o 
   7  18   3      388.48      297.67     73.40 o 
   8  18   3     1385.61     1162.79    189.90 o 
   9  18   3     1688.89     1946.08    200.57 o 
 -10  19   3      343.61      336.24    108.00 o 
  -9  19   3     4409.62     4545.82    250.90 o 
  -8  19   3      267.79      188.67     77.64 o 
  -7  19   3     9434.70     9469.14    310.36 o 
  -6  19   3     1192.19     1177.18    144.83 o 
  -5  19   3     5435.88     5424.27    318.58 o 
  -4  19   3       78.87       43.58     60.87 o 
  -3  19   3    11846.57    12237.98    346.60 o 
  -2  19   3       31.74      102.90     53.60 o 
  -1  19   3     7726.77     7684.24    261.34 o 
   0  19   3       74.24       93.49     57.61 o 
   1  19   3     6411.00     6481.26    235.61 o 
   2  19   3      243.93      143.04     42.37 o 
   3  19   3     7455.02     7876.12    211.25 o 
   4  19   3      782.80      828.21     81.21 o 
   5  19   3     4905.42     5252.19    189.33 o 
   6  19   3      946.97      961.42    103.62 o 
   7  19   3     2273.33     2471.90    160.42 o 
   8  19   3      735.12      611.34    116.26 o 
   9  19   3     3540.66     3620.95    261.95 o 
  -9  20   3     1505.43     1337.50    147.37 o 
  -8  20   3        1.03      -10.83     71.75 o 
  -7  20   3     1543.21     1495.07    170.35 o 
  -6  20   3      125.79       47.37     73.09 o 
  -5  20   3       77.60      -19.33     62.85 o 
  -4  20   3      101.09        2.04     73.87 o 
  -3  20   3        0.75       -8.75     46.58 o 
  -2  20   3        1.44        8.77     52.75 o 
  -1  20   3      154.01      145.03     76.77 o 
   0  20   3      640.02      719.84    101.77 o 
   1  20   3     1193.46     1058.87    116.18 o 
   2  20   3        2.91       -9.23     43.45 o 
   3  20   3     1353.92     1268.40    111.40 o 
   4  20   3       86.29       88.33     48.96 o 
   5  20   3     3107.83     3276.59    169.21 o 
   6  20   3       11.71       24.38     51.20 o 
   7  20   3     2580.06     2294.00    155.93 o 
   8  20   3      125.50       62.18     79.95 o 
  -8  21   3        3.77       -5.95     76.26 o 
  -7  21   3     4715.32     5075.12    405.76 o 
  -6  21   3       56.77      -21.12     92.10 o 
  -5  21   3     8767.33     8830.54    364.55 o 
  -4  21   3       31.95      -72.96     70.96 o 
  -3  21   3     7413.54     8002.28    278.58 o 
  -2  21   3       50.80       39.24     57.01 o 
  -1  21   3     8331.18     8392.59    288.13 o 
   0  21   3       66.40       38.92     57.01 o 
   1  21   3     7671.20     7871.84    279.03 o 
   2  21   3      590.23      582.60     99.14 o 
   3  21   3     5166.61     5217.54    233.74 o 
   4  21   3      308.58      237.87     74.29 o 
   5  21   3     4370.66     4566.18    197.83 o 
   6  21   3      252.69      200.26     68.58 o 
   7  21   3     2669.47     3065.61    181.39 o 
  -7  22   3      177.90      126.11     86.09 o 
  -6  22   3     2804.09     2630.13    279.70 o 
  -5  22   3      225.46      270.16    126.36 o 
  -4  22   3     5792.81     5980.55    494.21 o 
  -3  22   3       31.00      -14.42     65.38 o 
  -2  22   3     4143.12     4363.77    221.48 o 
  -1  22   3       44.37       66.42     62.95 o 
   0  22   3     4405.93     4635.43    276.00 o 
   1  22   3       74.58       50.80     59.04 o 
   2  22   3     3415.03     3026.21    192.22 o 
   3  22   3      766.22      507.34    136.69 o 
   4  22   3     4542.55     4599.40    393.83 o 
   5  22   3      426.30      407.18    109.87 o 
   6  22   3     2241.55     2651.74    253.59 o 
  -5  23   3     1808.41     1561.62    188.91 o 
  -4  23   3        0.67       96.50     81.40 o 
  -3  23   3      125.17      130.36     85.15 o 
  -2  23   3        0.91       10.24     61.92 o 
  -1  23   3      649.16      575.92    100.14 o 
   0  23   3      488.87      575.70    100.13 o 
   1  23   3      241.05      209.83     81.09 o 
   2  23   3      697.92      781.54    246.20 o 
   3  23   3      159.34      129.71    104.21 o 
   4  23   3     1263.06     1109.18    195.89 o 
  -3  24   3       12.82      114.96     87.47 o 
  -2  24   3     6182.53     6548.25    269.97 o 
  -1  24   3       20.76       17.86     66.68 o 
   0  24   3     5855.48     6056.31    267.86 o 
   1  24   3       24.83       -6.71     66.27 o 
   2  24   3     4301.78     4318.49    280.40 o 
 -14   0   4     4769.21     4657.18    259.39 o 
 -12   0   4     3827.40     3691.72    273.40 o 
 -10   0   4    22661.62    21373.81    531.73 o 
  -8   0   4    22389.25    22735.46    399.34 o 
  -6   0   4    40608.05    40639.05    742.02 o 
  -4   0   4    94880.30    99379.30   1617.81 o 
  -2   0   4    60104.64    58821.16   1360.84 o 
   0   0   4    20277.80    20871.87    538.10 o 
   2   0   4    47942.36    47309.31   1105.73 o 
   4   0   4    25392.43    25607.47    672.05 o 
   6   0   4    15900.81    16177.24    336.02 o 
   8   0   4     8953.64     8750.36    236.35 o 
  10   0   4     4173.24     4325.05    359.23 o 
  12   0   4      638.62      613.53    125.66 o 
  14   0   4      428.53      450.73    137.57 o 
 -15   1   4      704.59      600.68    101.77 o 
 -14   1   4     2210.84     2058.05    139.92 o 
 -13   1   4     1634.79     1385.65    111.47 o 
 -12   1   4      682.91      686.42     73.77 o 
 -11   1   4     1051.77      993.23     93.41 o 
 -10   1   4     2793.28     2606.12    109.58 o 
  -9   1   4     8099.77     7757.95    180.63 o 
  -8   1   4     2015.64     1910.69     62.31 o 
  -7   1   4     5152.90     5286.68     94.13 o 
  -6   1   4      614.82      545.02     37.89 o 
  -5   1   4    14697.46    15233.23    201.33 o 
  -4   1   4       33.19        8.53     15.02 o 
  -3   1   4    10044.16    10278.34    176.40 o 
  -2   1   4      452.47      391.54     50.06 o 
  -1   1   4    15550.55    15487.32    253.28 o 
   0   1   4     1191.73      959.72     42.91 o 
   1   1   4    19967.59    20590.46    370.14 o 
   2   1   4     6755.87     6678.21    294.47 o 
   3   1   4     3132.95     2793.38     80.47 o 
   4   1   4     5786.31     5588.50    136.30 o 
   5   1   4     6328.00     6520.52    102.21 o 
   6   1   4     8765.23     8866.81    131.35 o 
   7   1   4     2055.76     2118.30     61.84 o 
   8   1   4    14199.24    14310.87    232.32 o 
   9   1   4     1266.93     1382.50     93.61 o 
  10   1   4     6341.82     6267.52    186.71 o 
  11   1   4      164.50      179.39     49.78 o 
  12   1   4     2093.24     2500.81    275.90 o 
  13   1   4      159.85      112.12     66.14 o 
  14   1   4     3775.33     4263.37    402.02 o 
 -15   2   4      965.40     1041.55    158.04 o 
 -14   2   4     1115.49     1253.22    116.30 o 
 -13   2   4     2107.69     2126.03    133.95 o 
 -12   2   4     1079.91     1082.71     87.65 o 
 -11   2   4      659.84      576.76     69.43 o 
 -10   2   4     3539.94     3727.83    137.85 o 
  -9   2   4     2980.14     2728.33    121.92 o 
  -8   2   4    10648.85    10451.91    167.03 o 
  -7   2   4      801.44      678.61     35.89 o 
  -6   2   4    10699.99    10750.74    151.49 o 
  -5   2   4      317.28      223.23     22.90 o 
  -4   2   4    21225.52    21039.60    277.17 o 
  -3   2   4       52.07       27.21     13.66 o 
  -2   2   4    15246.04    15681.47    237.16 o 
  -1   2   4     1327.05     1051.53     38.59 o 
   0   2   4     3029.09     3149.45     76.63 o 
   1   2   4     3542.65     3500.12    111.18 o 
   2   2   4    10371.15    10568.60    163.01 o 
   3   2   4     3256.80     3030.51     70.50 o 
   4   2   4     3204.02     3118.05     63.28 o 
   5   2   4     8593.15     8581.36    122.87 o 
   6   2   4     8044.52     8171.60    117.91 o 
   7   2   4     6313.84     6534.54    110.07 o 
   8   2   4     4073.74     4057.01    104.54 o 
   9   2   4     5375.31     5476.61    188.82 o 
  10   2   4     1080.15     1105.23     93.46 o 
  11   2   4     4383.20     4822.93    176.49 o 
  12   2   4      324.91      167.25     61.70 o 
  13   2   4     3209.85     3258.40    222.65 o 
  14   2   4      213.12      100.02     77.24 o 
 -15   3   4     1811.83     2074.69    171.44 o 
 -14   3   4      140.45      118.56     66.13 o 
 -13   3   4     4302.92     4491.14    275.88 o 
 -12   3   4       21.24      -22.96     36.82 o 
 -11   3   4     5457.38     5446.11    161.18 o 
 -10   3   4       62.70       57.49     33.67 o 
  -9   3   4    23161.88    22958.13    355.20 o 
  -8   3   4      735.56      642.26     45.56 o 
  -7   3   4    15134.25    15494.51    232.88 o 
  -6   3   4       19.40        1.68     13.65 o 
  -5   3   4    53467.45    54641.47    714.33 o 
  -4   3   4       29.01        1.55     13.69 o 
  -3   3   4    26213.69    27051.23    343.82 o 
  -2   3   4      581.24      442.55     29.65 o 
  -1   3   4    57895.06    58354.26    746.82 o 
   0   3   4      182.13      134.73     16.51 o 
   1   3   4    31630.02    32293.45    430.17 o 
   2   3   4       24.07        1.73     10.75 o 
   3   3   4    29793.85    29411.99    352.68 o 
   4   3   4       56.51       39.19     12.18 o 
   5   3   4    17354.39    17907.26    215.18 o 
   6   3   4     1770.22     1880.49     55.40 o 
   7   3   4    10035.70     9916.59    154.29 o 
   8   3   4     1039.45      994.55     62.75 o 
   9   3   4     4905.59     4765.21    156.39 o 
  10   3   4      291.55      310.39     58.39 o 
  11   3   4     1709.77     1610.27    115.19 o 
  12   3   4        2.88       26.63     53.40 o 
  13   3   4      518.13      681.02    122.09 o 
  14   3   4      486.30      468.83    109.55 o 
 -15   4   4     1121.22     1076.28    184.17 o 
 -14   4   4      359.30      204.24     92.88 o 
 -13   4   4     1765.85     1798.43    203.76 o 
 -12   4   4       32.91      -36.13     40.85 o 
 -11   4   4     2824.75     2803.37    135.50 o 
 -10   4   4     3269.44     3569.90    141.65 o 
  -9   4   4     2485.16     2389.76    100.66 o 
  -8   4   4       19.94       23.85     21.90 o 
  -7   4   4      409.96      337.37     28.21 o 
  -6   4   4       78.96       86.56     21.78 o 
  -5   4   4       82.32       38.22     15.09 o 
  -4   4   4     7913.98     8206.20    169.20 o 
  -3   4   4     1153.89     1106.20     45.70 o 
  -2   4   4     2703.13     2661.48     54.75 o 
  -1   4   4     4011.24     3602.45    110.91 o 
   0   4   4      816.05      985.34     37.78 o 
   1   4   4     6515.91     5654.87    144.43 o 
   2   4   4    19106.42    20872.01    243.73 o 
   3   4   4    12440.79    11535.66    152.30 o 
   4   4   4     1716.10     1702.18     52.84 o 
   5   4   4     8373.36     8466.41    118.91 o 
   6   4   4      458.14      422.30     45.73 o 
   7   4   4    11275.39    11247.26    180.71 o 
   8   4   4       13.83       44.07     28.36 o 
   9   4   4     7181.30     7547.40    205.72 o 
  10   4   4      917.75      768.47    110.68 o 
  11   4   4     7351.60     7825.79    307.84 o 
  12   4   4        2.17      101.02     61.28 o 
  13   4   4     7530.13     7755.18    284.04 o 
  14   4   4        7.70      -74.78     59.32 o 
 -15   5   4      833.41     1005.55    127.22 o 
 -14   5   4     1707.28     1833.78    151.27 o 
 -13   5   4     1651.51     1535.00    139.99 o 
 -12   5   4      832.42      660.05     86.93 o 
 -11   5   4     8027.98     8093.05    253.21 o 
 -10   5   4     1483.51     1430.59     87.69 o 
  -9   5   4     9082.72     9107.64    189.60 o 
  -8   5   4      644.06      533.73     48.89 o 
  -7   5   4    13650.68    13755.34    267.11 o 
  -6   5   4       68.49       80.84     21.85 o 
  -5   5   4    20608.75    20533.16    289.35 o 
  -4   5   4       20.21       27.14     13.00 o 
  -3   5   4    49638.38    50786.44    702.68 o 
  -2   5   4     1906.58     1833.69     43.65 o 
  -1   5   4     6647.00     6019.78     94.46 o 
   0   5   4     2635.64     2341.84     82.76 o 
   1   5   4    18938.75    18659.93    238.98 o 
   2   5   4    13225.15    12661.62    205.26 o 
   3   5   4    30370.21    31619.93    344.64 o 
   4   5   4     5061.42     4960.87     79.79 o 
   5   5   4     7165.17     7167.24    109.98 o 
   6   5   4     4310.55     4158.38     85.62 o 
   7   5   4     6637.92     6582.82    150.33 o 
   8   5   4     3010.38     2966.01    104.74 o 
   9   5   4     2190.63     2012.51    145.63 o 
  10   5   4     7049.49     6871.57    241.13 o 
  11   5   4     2828.69     2631.29    274.42 o 
  12   5   4      842.85      866.92    140.88 o 
  13   5   4      333.66      304.01     84.44 o 
 -15   6   4        5.33       36.91     79.21 o 
 -14   6   4     3252.19     3303.15    320.11 o 
 -13   6   4       19.68       -3.35     54.97 o 
 -12   6   4     3468.01     3691.52    184.30 o 
 -11   6   4     1178.89     1070.28    104.63 o 
 -10   6   4    11185.86    10750.04    258.69 o 
  -9   6   4       88.99       64.53     34.75 o 
  -8   6   4    19881.97    20456.21    360.86 o 
  -7   6   4      391.63      352.35     34.93 o 
  -6   6   4    16581.84    16741.10    253.59 o 
  -5   6   4       50.96       31.42     15.89 o 
  -4   6   4    40966.19    41847.15    497.41 o 
  -3   6   4       52.35       11.86     10.99 o 
  -2   6   4    44518.56    44926.55    489.60 o 
  -1   6   4       21.48       -6.90     10.91 o 
   0   6   4    41777.03    42085.88    498.49 o 
   1   6   4       90.80       72.36     14.73 o 
   2   6   4    61448.58    61235.45    787.30 o 
   3   6   4      530.99      470.40     28.21 o 
   4   6   4    20512.79    20423.75    240.54 o 
   5   6   4      124.27       97.73     15.28 o 
   6   6   4    10699.14    10691.95    172.92 o 
   7   6   4      739.23      773.74     87.35 o 
   8   6   4     8357.40     7921.42    268.43 o 
   9   6   4      320.71      153.22     53.92 o 
  10   6   4     4259.03     4136.78    196.83 o 
  11   6   4     4467.67     4631.63    621.12 o 
  12   6   4      613.82      719.33    102.22 o 
  13   6   4      617.32      320.64     85.03 o 
 -14   7   4     3156.61     2956.45    252.33 o 
 -13   7   4      236.25      169.72     68.03 o 
 -12   7   4     1396.01     1269.70    118.98 o 
 -11   7   4      174.67       86.33     49.52 o 
 -10   7   4     1460.70     1282.36    171.74 o 
  -9   7   4      654.99      664.02     80.51 o 
  -8   7   4     2559.82     2452.08    104.16 o 
  -7   7   4       89.65       80.95     28.34 o 
  -6   7   4      144.94       92.10     22.68 o 
  -5   7   4     2324.06     2343.78     71.81 o 
  -4   7   4       27.15       13.56     15.19 o 
  -3   7   4       51.75       57.39     14.79 o 
  -2   7   4     1082.46      969.68     45.95 o 
  -1   7   4    12001.97    12394.15    187.41 o 
   0   7   4     1810.04     1664.80     57.34 o 
   1   7   4     2334.50     2483.77     61.47 o 
   2   7   4     6816.55     6500.89    107.40 o 
   3   7   4      791.73      760.01     33.89 o 
   4   7   4     8876.04     8664.82    141.24 o 
   5   7   4      715.53      799.88     45.97 o 
   6   7   4     3305.49     3502.86     92.74 o 
   7   7   4     2236.87     2358.49     99.03 o 
   8   7   4    13913.41    14203.99    289.72 o 
   9   7   4       11.31        4.93     35.18 o 
  10   7   4     7268.49     7346.65    287.60 o 
  11   7   4       50.73       41.35     66.22 o 
  12   7   4     1213.84     1146.76    150.26 o 
  13   7   4       29.98       47.04     75.06 o 
 -14   8   4     1734.03     1261.37    159.79 o 
 -13   8   4      624.21      432.54    104.84 o 
 -12   8   4     4218.27     4279.14    208.26 o 
 -11   8   4      340.51      368.14     71.08 o 
 -10   8   4     3949.64     4303.52    281.30 o 
  -9   8   4      690.97      498.43     66.53 o 
  -8   8   4    18178.38    18038.22    332.13 o 
  -7   8   4       75.19       40.78     27.30 o 
  -6   8   4    15976.66    16046.74    236.64 o 
  -5   8   4       14.94       19.94     17.98 o 
  -4   8   4    10740.56    10834.71    158.99 o 
  -3   8   4      112.03       73.46     16.40 o 
  -2   8   4    27478.52    28155.64    332.08 o 
  -1   8   4      509.63      466.11     30.93 o 
   0   8   4    25940.48    26540.59    321.57 o 
   1   8   4     1685.75     1582.76     50.76 o 
   2   8   4    19678.40    19301.19    237.24 o 
   3   8   4     2579.16     2510.72     70.55 o 
   4   8   4     8536.67     8764.84    152.62 o 
   5   8   4     2065.87     2001.18     72.42 o 
   6   8   4     3274.22     3456.26    108.87 o 
   7   8   4     7656.50     7909.11    198.53 o 
   8   8   4    11815.99    11692.27    262.84 o 
   9   8   4       85.59       49.04     48.27 o 
  10   8   4      279.64      184.35     63.87 o 
  11   8   4      210.63       28.96     85.73 o 
  12   8   4      278.25      131.49    106.64 o 
  13   8   4     1902.32     1415.54    257.89 o 
 -14   9   4      465.54      388.93    107.71 o 
 -13   9   4     2525.82     2405.55    204.60 o 
 -12   9   4      663.74      460.53    108.41 o 
 -11   9   4     5424.29     5400.50    214.59 o 
 -10   9   4      256.01      253.74     63.77 o 
  -9   9   4     8433.14     8816.43    236.49 o 
  -8   9   4      734.79      814.47     77.44 o 
  -7   9   4     8493.00     8615.74    195.56 o 
  -6   9   4       11.96      -17.07     19.65 o 
  -5   9   4    14393.42    14570.77    229.81 o 
  -4   9   4      304.71      310.36     28.85 o 
  -3   9   4    48313.82    49538.56    528.32 o 
  -2   9   4        4.69       -4.54     12.17 o 
  -1   9   4    14337.47    14519.62    210.74 o 
   0   9   4     1251.02     1102.62     46.37 o 
   1   9   4    26317.95    26336.65    324.94 o 
   2   9   4     1619.20     1557.33     50.57 o 
   3   9   4    17793.80    17690.96    245.36 o 
   4   9   4      594.29      621.16     40.34 o 
   5   9   4    11201.66    11100.93    217.30 o 
   6   9   4     1947.17     1876.66    111.73 o 
   7   9   4     9226.74     8950.90    265.53 o 
   8   9   4     5792.74     6030.87    195.80 o 
   9   9   4      116.37       58.06     52.67 o 
  10   9   4      181.85       65.11     52.40 o 
  11   9   4      539.07      412.50    340.09 o 
  12   9   4     1318.51     1263.42    202.93 o 
  13   9   4      109.74      131.72    263.92 o 
 -14  10   4       18.23       68.60     80.38 o 
 -13  10   4     1831.27     1484.89    275.62 o 
 -12  10   4       87.97       34.04     83.25 o 
 -11  10   4     2472.33     2449.70    387.97 o 
 -10  10   4        2.19       15.46     55.41 o 
  -9  10   4     1450.22     1259.99    106.02 o 
  -8  10   4      294.43      362.34     69.48 o 
  -7  10   4      255.41      164.80     37.50 o 
  -6  10   4       96.98       96.60     25.96 o 
  -5  10   4      127.32       75.57     22.62 o 
  -4  10   4        2.68       10.87     15.73 o 
  -3  10   4      228.21      182.16     22.83 o 
  -2  10   4       96.01       76.24     17.51 o 
  -1  10   4     1009.93      938.32     47.64 o 
   0  10   4      380.17      433.90     33.29 o 
   1  10   4     3701.14     3631.49     82.11 o 
   2  10   4        7.37       20.51     15.85 o 
   3  10   4     7445.18     7401.98    164.24 o 
   4  10   4      385.38      313.39     33.33 o 
   5  10   4     8757.26     8775.87    176.97 o 
   6  10   4     2393.30     2434.03    115.51 o 
   7  10   4    10200.92    10281.65    263.65 o 
   8  10   4     1370.06     1476.24    111.73 o 
   9  10   4     1917.37     1862.67    158.62 o 
  10  10   4        4.50       25.07     49.94 o 
  11  10   4     3745.52     3717.06    404.98 o 
  12  10   4       30.60       11.92     90.91 o 
 -13  11   4     2048.99     1877.49    233.28 o 
 -12  11   4      228.09      110.02     73.67 o 
 -11  11   4     6198.21     6605.49    335.21 o 
 -10  11   4      140.56      150.17     71.99 o 
  -9  11   4     6035.07     5834.45    255.53 o 
  -8  11   4      508.26      435.97     67.59 o 
  -7  11   4    13021.95    12815.15    283.26 o 
  -6  11   4      218.80      168.99     38.12 o 
  -5  11   4    13211.96    13226.35    204.92 o 
  -4  11   4      293.28      194.91     25.88 o 
  -3  11   4    37007.50    37729.98    421.50 o 
  -2  11   4      107.04      123.77     21.72 o 
  -1  11   4    23409.91    23634.31    297.69 o 
   0  11   4      198.07      170.71     26.77 o 
   1  11   4    17240.36    17459.71    239.62 o 
   2  11   4      870.27      822.52     50.56 o 
   3  11   4    25223.45    25646.14    371.73 o 
   4  11   4     2075.89     2049.48     72.90 o 
   5  11   4    24911.64    24474.82    367.04 o 
   6  11   4       15.53        4.41     32.85 o 
   7  11   4     5196.83     5215.78    213.20 o 
   8  11   4     1867.61     1987.92    180.20 o 
   9  11   4     2370.42     2284.10    161.05 o 
  10  11   4     1014.70      835.42    179.65 o 
  11  11   4     1354.09     1645.92    174.80 o 
  12  11   4      187.76      175.47    121.28 o 
 -13  12   4      708.54      662.11    254.57 o 
 -12  12   4     2343.12     2875.88    225.99 o 
 -11  12   4      773.27      887.08    212.08 o 
 -10  12   4     2724.55     2427.04    290.96 o 
  -9  12   4       28.88       33.89     53.51 o 
  -8  12   4     9109.45     9186.40    327.11 o 
  -7  12   4       40.23       29.75     39.50 o 
  -6  12   4     8194.53     8316.37    263.61 o 
  -5  12   4        8.84        0.23     22.09 o 
  -4  12   4    14226.70    14295.13    196.97 o 
  -3  12   4      902.35      881.46     44.78 o 
  -2  12   4    18390.24    18522.91    247.35 o 
  -1  12   4      953.10      902.69     53.77 o 
   0  12   4    10418.33    10541.59    187.42 o 
   1  12   4     2824.19     2834.01     82.36 o 
   2  12   4    43045.94    42504.19    566.57 o 
   3  12   4     1540.55     1563.94     74.89 o 
   4  12   4     7778.15     7840.27    153.88 o 
   5  12   4     5660.68     5375.86    145.49 o 
   6  12   4     1160.37     1102.48     93.76 o 
   7  12   4     1445.88     1327.65    108.56 o 
   8  12   4     5449.18     5105.50    193.28 o 
   9  12   4     2622.00     3095.78    226.56 o 
  10  12   4      598.38      605.07     98.40 o 
  11  12   4      634.54      497.02    117.38 o 
  12  12   4     1006.00      927.49    196.16 o 
 -13  13   4      197.64      173.39    112.63 o 
 -12  13   4     1246.27     1187.13    155.63 o 
 -11  13   4      255.49      104.11     82.86 o 
 -10  13   4      456.84      381.86     97.82 o 
  -9  13   4      168.14      170.18     74.05 o 
  -8  13   4     1151.51     1044.28    106.54 o 
  -7  13   4     1041.75     1019.39    104.71 o 
  -6  13   4        6.25       16.34     37.01 o 
  -5  13   4      912.32      937.90     64.84 o 
  -4  13   4      105.73       95.89     25.35 o 
  -3  13   4      308.55      239.22     31.25 o 
  -2  13   4     1199.29     1146.02     52.83 o 
  -1  13   4      910.95     1037.59     56.06 o 
   0  13   4     2384.14     2283.07     77.81 o 
   1  13   4      222.21      229.95     36.85 o 
   2  13   4     9030.04     8875.27    187.54 o 
   3  13   4     3213.41     3238.72    109.12 o 
   4  13   4     4075.55     4109.86    159.29 o 
   5  13   4     1515.40     1415.36     94.43 o 
   6  13   4     4491.33     4270.70    156.47 o 
   7  13   4       39.56       20.71     40.58 o 
   8  13   4     7621.14     7916.54    245.30 o 
   9  13   4      180.07       76.69     58.17 o 
  10  13   4     3180.32     3358.32    316.39 o 
  11  13   4       12.10      -12.32     75.29 o 
 -12  14   4     4035.71     3963.22    349.46 o 
 -11  14   4       26.36      -22.04     90.58 o 
 -10  14   4     5120.31     4983.52    277.62 o 
  -9  14   4      233.01      275.73     81.88 o 
  -8  14   4    10633.37    10994.06    320.88 o 
  -7  14   4       46.85       41.64     46.04 o 
  -6  14   4    10438.10    10359.52    293.76 o 
  -5  14   4       24.08       38.19     45.88 o 
  -4  14   4    20828.55    21195.47    354.30 o 
  -3  14   4      275.40      248.85     32.45 o 
  -2  14   4    15906.51    16177.00    244.35 o 
  -1  14   4        3.36      -18.91     20.81 o 
   0  14   4    22355.13    23119.30    342.27 o 
   1  14   4      215.61      162.76     35.81 o 
   2  14   4    33771.64    32790.25    493.79 o 
   3  14   4     1487.64     1521.06     85.09 o 
   4  14   4     9448.17     9452.46    208.80 o 
   5  14   4      683.92      476.53     60.84 o 
   6  14   4     4305.27     4246.71    199.79 o 
   7  14   4      255.59      195.08     55.09 o 
   8  14   4     3230.52     3059.41    186.28 o 
   9  14   4      607.39      582.92    106.30 o 
  10  14   4     1412.04     1167.58    143.00 o 
  11  14   4       65.60       54.04     84.97 o 
 -12  15   4      759.15      508.54    121.42 o 
 -11  15   4     2318.13     2581.10    219.99 o 
 -10  15   4     1133.70      962.13    193.49 o 
  -9  15   4     3358.42     3078.24    216.67 o 
  -8  15   4      302.65      304.84     92.82 o 
  -7  15   4     5536.75     5649.52    216.19 o 
  -6  15   4      484.40      372.93     71.52 o 
  -5  15   4     3775.45     3461.95    161.92 o 
  -4  15   4       84.12       79.96     36.42 o 
  -3  15   4    13934.04    14179.71    279.10 o 
  -2  15   4      105.41       85.55     28.06 o 
  -1  15   4    13642.38    13471.33    229.62 o 
   0  15   4       65.79       21.17     28.98 o 
   1  15   4     4662.68     4962.52    146.06 o 
   2  15   4     1665.87     1757.03     95.73 o 
   3  15   4     4482.97     4391.66    123.29 o 
   4  15   4     2967.34     2913.05    117.97 o 
   5  15   4     2066.11     2052.84    115.72 o 
   6  15   4     1156.51     1081.70     90.99 o 
   7  15   4     2386.03     2686.27    157.67 o 
   8  15   4     1960.10     1806.25    151.12 o 
   9  15   4     1036.68     1056.26    126.25 o 
  10  15   4     2954.80     3091.99    207.50 o 
  11  15   4      126.78      -25.33     76.25 o 
 -11  16   4     1494.55     1340.57    181.44 o 
 -10  16   4     1199.56      837.63    134.37 o 
  -9  16   4      891.07     1070.78    143.86 o 
  -8  16   4      600.61      510.51     84.32 o 
  -7  16   4      959.95     1221.77    141.00 o 
  -6  16   4     1581.83     1541.81    126.29 o 
  -5  16   4       49.61       61.16     48.06 o 
  -4  16   4     1470.48     1498.10    114.73 o 
  -3  16   4      140.92       35.96     41.33 o 
  -2  16   4     1386.58     1399.06     66.75 o 
  -1  16   4       11.02        1.49     27.84 o 
   0  16   4     8873.60     8959.55    209.32 o 
   1  16   4     2534.79     2743.88    133.54 o 
   2  16   4     1107.33     1254.78     79.80 o 
   3  16   4     1275.32     1316.36     82.46 o 
   4  16   4     5144.56     4865.01    159.34 o 
   5  16   4     4631.19     4820.58    173.04 o 
   6  16   4      275.70      270.87     57.72 o 
   7  16   4     4958.63     5119.61    225.69 o 
   8  16   4      400.71      389.90    104.89 o 
   9  16   4     2030.22     2075.93    225.78 o 
  10  16   4      496.19      595.21    128.20 o 
 -11  17   4     3726.29     4278.01    277.77 o 
 -10  17   4       35.17       55.84     76.72 o 
  -9  17   4     6683.10     6461.08    495.41 o 
  -8  17   4      166.54       99.45     61.26 o 
  -7  17   4    10797.96    11142.87    365.69 o 
  -6  17   4      165.01      121.36     56.60 o 
  -5  17   4     8929.82     8215.96    336.33 o 
  -4  17   4     1225.13     1035.34     97.97 o 
  -3  17   4    22783.01    22619.95    500.60 o 
  -2  17   4        0.06       14.64     37.50 o 
  -1  17   4    17642.64    17737.81    310.76 o 
   0  17   4      147.80       83.21     35.67 o 
   1  17   4    17457.20    17531.02    337.87 o 
   2  17   4      178.62      147.50     45.19 o 
   3  17   4     7122.32     7209.21    179.88 o 
   4  17   4      162.43      108.73     43.70 o 
   5  17   4     6171.25     5771.96    188.64 o 
   6  17   4        0.56       -7.74     39.56 o 
   7  17   4     5582.12     5707.36    201.17 o 
   8  17   4      364.82      184.05     71.87 o 
   9  17   4     1632.89     1431.12    149.04 o 
  10  17   4       26.74      -45.01     70.95 o 
 -10  18   4     1074.22     1025.27    227.39 o 
  -9  18   4      175.47      112.04     73.24 o 
  -8  18   4     2922.64     3034.64    187.16 o 
  -7  18   4       15.92       -3.64     52.35 o 
  -6  18   4     2526.56     2843.12    203.43 o 
  -5  18   4       69.38      105.89     64.04 o 
  -4  18   4     7587.93     7734.84    302.27 o 
  -3  18   4        3.01      -42.69     39.14 o 
  -2  18   4     3052.29     3033.60    168.09 o 
  -1  18   4      762.63      776.48     82.74 o 
   0  18   4     1763.90     1824.21     96.31 o 
   1  18   4     2280.22     2224.48    116.14 o 
   2  18   4     1903.27     1864.39     99.15 o 
   3  18   4     2074.19     2186.52    107.52 o 
   4  18   4     2935.68     2795.38    136.58 o 
   5  18   4     2821.75     2617.46    137.81 o 
   6  18   4      245.71      176.47     56.36 o 
   7  18   4     5782.46     6304.91    254.47 o 
   8  18   4      404.60      380.27     87.06 o 
   9  18   4      974.45      814.69    121.39 o 
  -9  19   4     1798.73     2030.46    178.26 o 
  -8  19   4      140.09      193.58     73.90 o 
  -7  19   4     1272.95     1574.53    170.96 o 
  -6  19   4      749.56      543.23    105.35 o 
  -5  19   4     4185.82     4209.47    237.73 o 
  -4  19   4        2.29      -14.19     61.59 o 
  -3  19   4     2358.01     2499.92    159.94 o 
  -2  19   4       99.07      153.82     60.00 o 
  -1  19   4     7620.85     7637.04    261.92 o 
   0  19   4     1225.36     1294.06    107.21 o 
   1  19   4     3964.63     4102.23    137.24 o 
   2  19   4     2185.64     2361.78    111.67 o 
   3  19   4     1201.17     1079.13    123.00 o 
   4  19   4     3291.77     3576.92    155.38 o 
   5  19   4     5097.32     5395.22    194.77 o 
   6  19   4     1241.86     1149.58    138.21 o 
   7  19   4      930.49      961.09    107.63 o 
   8  19   4     3611.87     3203.21    206.30 o 
  -9  20   4       12.69      -53.37     78.46 o 
  -8  20   4     6201.52     6250.28    327.04 o 
  -7  20   4      162.67      157.09     85.74 o 
  -6  20   4     8218.56     7933.77    331.22 o 
  -5  20   4        8.84       44.40     69.26 o 
  -4  20   4    15983.32    16098.13    799.60 o 
  -3  20   4       42.21       -0.07     53.32 o 
  -2  20   4    10544.03    10647.03    326.49 o 
  -1  20   4        0.65       33.87     51.74 o 
   0  20   4     8430.98     8323.00    282.92 o 
   1  20   4        0.82        8.19     41.19 o 
   2  20   4     9846.17    10172.88    251.29 o 
   3  20   4       16.46       92.73     46.46 o 
   4  20   4    10224.30     9805.89    289.20 o 
   5  20   4       15.21       66.30     51.67 o 
   6  20   4     1647.25     1449.85    127.31 o 
   7  20   4        1.83       83.67     60.51 o 
  -8  21   4      466.03      524.38    124.05 o 
  -7  21   4     1549.11     1537.72    177.15 o 
  -6  21   4      401.61      425.02    106.43 o 
  -5  21   4      783.02      898.32    168.10 o 
  -4  21   4        6.64       29.27     66.44 o 
  -3  21   4     1978.34     2059.66    177.14 o 
  -2  21   4       33.69       50.62     60.23 o 
  -1  21   4      384.51      354.85     85.40 o 
   0  21   4     1147.85     1195.18    198.22 o 
   1  21   4     2817.69     3161.52    202.74 o 
   2  21   4     1059.40      795.04     94.48 o 
   3  21   4      266.54      161.64     73.05 o 
   4  21   4     2184.71     2319.08    136.55 o 
   5  21   4      189.28       67.40     54.41 o 
   6  21   4     2318.01     2291.72    157.52 o 
  -7  22   4      499.00      588.78    125.84 o 
  -6  22   4     4942.70     4734.88    472.23 o 
  -5  22   4       66.74      135.77     82.23 o 
  -4  22   4     3942.30     3528.86    343.13 o 
  -3  22   4      135.49      -21.00     62.79 o 
  -2  22   4     3630.69     3541.37    202.22 o 
  -1  22   4      113.01       60.38     63.20 o 
   0  22   4     3397.43     3284.15    197.53 o 
   1  22   4      587.33      386.51     86.05 o 
   2  22   4     5224.03     5683.29    284.16 o 
   3  22   4     1335.04     1267.26    138.39 o 
   4  22   4     1360.88     1173.25    135.25 o 
   5  22   4     1111.28      926.33    134.52 o 
  -5  23   4     8733.20     8738.42    375.04 o 
  -4  23   4       44.97      156.59     86.91 o 
  -3  23   4     5662.90     5886.15    329.81 o 
  -2  23   4      141.89      129.95     74.07 o 
  -1  23   4     9435.23     9241.62    320.03 o 
   0  23   4        8.60      -30.16     59.34 o 
   1  23   4     6232.74     6505.16    269.49 o 
   2  23   4       23.52      -14.47     71.01 o 
   3  23   4     2716.15     3090.04    355.80 o 
   4  23   4      130.42      -41.34     76.63 o 
  -3  24   4        4.89      -96.64     74.42 o 
  -2  24   4      380.05      325.04     91.01 o 
  -1  24   4      124.89      172.28     84.84 o 
   0  24   4        8.37       15.51     68.03 o 
   1  24   4      815.43      713.19    114.91 o 
   2  24   4       93.04       54.59     87.02 o 
 -15   0   5     1578.77     1867.30    220.30 o 
 -13   0   5     1061.92     1323.78    144.06 o 
 -11   0   5      694.56      680.33    143.09 o 
  -9   0   5     1641.98     1418.69    203.38 o 
  -7   0   5      380.86      387.76     42.94 o 
  -5   0   5       15.65        1.75     18.29 o 
  -3   0   5     1514.06     1224.40     73.60 o 
  -1   0   5     4818.07     4304.80    164.05 o 
   1   0   5    14376.08    14137.79    506.70 o 
   3   0   5     6706.05     6112.44    216.82 o 
   5   0   5      856.59      647.32    101.93 o 
   7   0   5    11801.13    11811.56    230.08 o 
   9   0   5    16735.85    18039.78    500.46 o 
  11   0   5     3168.03     3178.95    240.50 o 
  13   0   5     3984.08     4142.66    300.10 o 
 -15   1   5     1968.70     1960.46    159.43 o 
 -14   1   5      151.00      208.56     64.46 o 
 -13   1   5     3529.45     3775.86    208.40 o 
 -12   1   5       87.27       57.27     40.16 o 
 -11   1   5     5632.09     5642.49    164.32 o 
 -10   1   5      111.26       99.58     38.49 o 
  -9   1   5    14402.83    14689.78    277.71 o 
  -8   1   5        5.59        2.24     18.19 o 
  -7   1   5     5035.23     4818.56     91.29 o 
  -6   1   5       20.56       29.49     14.87 o 
  -5   1   5    49168.81    50974.76    619.44 o 
  -4   1   5      739.14      750.22     45.68 o 
  -3   1   5    52174.63    54889.07    695.93 o 
  -2   1   5      667.46      541.66     50.83 o 
  -1   1   5    26516.87    27180.79    427.43 o 
   0   1   5     1875.20     1689.28     54.31 o 
   1   1   5    53546.08    55730.39    757.55 o 
   2   1   5      990.04      799.80     44.85 o 
   3   1   5     8346.62     7407.96    313.83 o 
   4   1   5     1128.80     1130.85     49.78 o 
   5   1   5     1413.68     1340.38     49.61 o 
   6   1   5     5933.95     5878.07    115.24 o 
   7   1   5     6529.04     6417.47    113.19 o 
   8   1   5       26.08       23.50     23.09 o 
   9   1   5     4239.36     4176.68    179.95 o 
  10   1   5     1963.92     2005.38    132.06 o 
  11   1   5      774.64      736.24     83.01 o 
  12   1   5     1237.65     1186.78    118.05 o 
  13   1   5      200.66      169.78     79.30 o 
 -15   2   5      502.05      412.89     99.08 o 
 -14   2   5     2806.11     2881.12    183.89 o 
 -13   2   5      570.11      417.79    101.57 o 
 -12   2   5     1368.03     1291.00     94.74 o 
 -11   2   5      851.27      694.69     67.58 o 
 -10   2   5    12652.44    12997.80    264.10 o 
  -9   2   5      558.27      515.99     48.50 o 
  -8   2   5     7243.64     7268.10    161.30 o 
  -7   2   5      262.35      265.20     29.76 o 
  -6   2   5    20695.59    21665.06    322.75 o 
  -5   2   5        0.80       24.35     14.88 o 
  -4   2   5    17847.88    18164.00    267.78 o 
  -3   2   5       85.26       56.86     18.00 o 
  -2   2   5    26344.16    27235.37    338.39 o 
  -1   2   5     1852.31     1720.98     55.16 o 
   0   2   5    29227.92    30746.84    440.76 o 
   1   2   5     3606.26     3384.86     87.75 o 
   2   2   5     3348.25     2799.52     71.30 o 
   3   2   5     1239.22     1094.87     46.19 o 
   4   2   5     8270.18     8322.26    140.94 o 
   5   2   5     1117.21     1039.39     44.54 o 
   6   2   5    13225.52    13613.80    182.74 o 
   7   2   5     5356.77     5390.08    107.24 o 
   8   2   5      233.59      237.62     36.56 o 
   9   2   5     5156.58     5323.74    153.64 o 
  10   2   5     1584.41     1539.80    107.44 o 
  11   2   5     3068.36     3254.48    155.39 o 
  12   2   5      229.18      472.00     99.27 o 
  13   2   5     1309.65     1776.46    363.93 o 
 -15   3   5        3.49      -58.74     61.14 o 
 -14   3   5     2134.58     2187.05    175.50 o 
 -13   3   5        2.77       -3.27     50.77 o 
 -12   3   5      574.53      448.66     77.98 o 
 -11   3   5      474.35      329.09     60.07 o 
 -10   3   5     2284.24     2303.09    133.87 o 
  -9   3   5       52.56       42.94     30.11 o 
  -8   3   5      751.31      694.08     52.39 o 
  -7   3   5     1986.05     1986.96     63.41 o 
  -6   3   5      726.33      757.08     46.38 o 
  -5   3   5       20.80       33.65     15.17 o 
  -4   3   5       36.22       10.67     16.54 o 
  -3   3   5    16844.56    17869.74    258.83 o 
  -2   3   5     1252.45     1277.89     44.89 o 
  -1   3   5    26313.07    29088.53    384.21 o 
   0   3   5     8114.64     7793.23    133.45 o 
   1   3   5     1754.07     1897.36     55.06 o 
   2   3   5     5495.81     4979.25     87.87 o 
   3   3   5        6.33       26.41     12.24 o 
   4   3   5    11217.32    11270.32    141.75 o 
   5   3   5     1171.20     1229.60     43.14 o 
   6   3   5    17280.57    17774.59    223.58 o 
   7   3   5     1192.30     1281.69     52.90 o 
   8   3   5     4103.23     4140.68    123.12 o 
   9   3   5      198.48      248.23     53.40 o 
  10   3   5     7040.36     7710.17    200.00 o 
  11   3   5      204.16      124.66     58.48 o 
  12   3   5     8605.22     8333.95    282.96 o 
  13   3   5       78.59      -11.10     65.00 o 
 -15   4   5      424.29      353.47     90.01 o 
 -14   4   5     2684.36     3145.63    318.52 o 
 -13   4   5      497.60      477.32     86.47 o 
 -12   4   5     2348.95     2465.30    225.20 o 
 -11   4   5      156.07      139.45     49.03 o 
 -10   4   5    10710.84    10395.94    253.00 o 
  -9   4   5      398.72      311.41     60.86 o 
  -8   4   5    14335.54    14756.26    254.76 o 
  -7   4   5      156.88       76.01     18.47 o 
  -6   4   5    34815.52    35531.06    461.12 o 
  -5   4   5       14.57       20.41     22.44 o 
  -4   4   5    56824.71    58324.04    707.57 o 
  -3   4   5      154.72      122.22     19.38 o 
  -2   4   5    38391.27    38859.36    476.83 o 
  -1   4   5      206.63      118.05     16.37 o 
   0   4   5    53259.36    54570.45    620.85 o 
   1   4   5     2227.35     2084.59     56.05 o 
   2   4   5    38250.54    37111.52    434.62 o 
   3   4   5     3992.95     4177.98    100.60 o 
   4   4   5    23252.43    23398.16    243.36 o 
   5   4   5      362.14      322.85     27.23 o 
   6   4   5    15785.00    15999.97    186.87 o 
   7   4   5     1616.25     1649.04     62.26 o 
   8   4   5     5696.81     5325.81    136.82 o 
   9   4   5     1236.02     1213.84     96.96 o 
  10   4   5     2428.12     2238.21    149.33 o 
  11   4   5      268.97      288.80     69.54 o 
  12   4   5     1036.35     1110.12    122.19 o 
  13   4   5      360.15      363.27     85.86 o 
 -15   5   5     1627.67     1447.93    155.70 o 
 -14   5   5      744.14      593.07     97.48 o 
 -13   5   5     2646.10     2795.31    199.40 o 
 -12   5   5      280.15      273.97     65.55 o 
 -11   5   5     3160.14     3184.17    201.84 o 
 -10   5   5       60.96       35.04     33.31 o 
  -9   5   5     8025.94     8174.07    179.67 o 
  -8   5   5      580.20      517.68     47.36 o 
  -7   5   5     5684.35     5463.72    119.84 o 
  -6   5   5        1.11       -3.63     14.03 o 
  -5   5   5    29709.47    30869.13    443.04 o 
  -4   5   5       43.48       36.28     14.93 o 
  -3   5   5    18224.59    18924.65    249.38 o 
  -2   5   5      872.25      786.53     41.43 o 
  -1   5   5      629.01      400.02     24.73 o 
   0   5   5     4347.97     4065.78     78.06 o 
   1   5   5    53840.05    54713.56    710.30 o 
   2   5   5    11194.63    10840.08    204.89 o 
   3   5   5    29903.38    31447.93    379.68 o 
   4   5   5     2619.76     2595.48     57.87 o 
   5   5   5     9965.35     9889.94    121.29 o 
   6   5   5     3866.07     3816.36     80.21 o 
   7   5   5     6312.21     6068.13    144.92 o 
   8   5   5     5284.92     5428.47    155.38 o 
   9   5   5     3379.75     3384.68    133.82 o 
  10   5   5     1283.66     1398.75    124.15 o 
  11   5   5     1275.19     1417.53    153.89 o 
  12   5   5     6872.88     7409.77    280.79 o 
  13   5   5      322.29      156.80     73.08 o 
 -14   6   5      110.77      240.79     97.41 o 
 -13   6   5     1316.40     1420.64    131.08 o 
 -12   6   5      797.72      738.09    162.66 o 
 -11   6   5     1607.52     1515.72    121.66 o 
 -10   6   5      158.48       96.54     39.44 o 
  -9   6   5     1315.06     1215.35     79.97 o 
  -8   6   5     4341.96     4393.49    124.23 o 
  -7   6   5       78.39       54.62     22.66 o 
  -6   6   5     5277.88     5311.10    116.88 o 
  -5   6   5       46.42       23.19     16.30 o 
  -4   6   5     9682.97    10392.41    172.43 o 
  -3   6   5     1292.76     1280.26     45.64 o 
  -2   6   5     1204.24     1214.61     47.12 o 
  -1   6   5     2803.24     2604.47     71.10 o 
   0   6   5     1413.00     2114.60     56.84 o 
   1   6   5     6194.35     5833.63    111.60 o 
   2   6   5    10687.83    10988.53    173.30 o 
   3   6   5    16569.69    16721.84    245.27 o 
   4   6   5       96.51      118.79     17.35 o 
   5   6   5    11176.87    11410.76    148.45 o 
   6   6   5      118.61       96.89     26.38 o 
   7   6   5     7292.42     6898.50    175.41 o 
   8   6   5      192.97      107.20     34.91 o 
   9   6   5    10087.37    10768.74    248.14 o 
  10   6   5       41.76       48.24     49.08 o 
  11   6   5     7093.21     7820.89    315.82 o 
  12   6   5      189.33       96.58     85.19 o 
  13   6   5     2925.61     3031.49    203.78 o 
 -14   7   5      225.07      281.12    100.52 o 
 -13   7   5     3845.41     4285.79    209.48 o 
 -12   7   5        1.52       41.68     52.54 o 
 -11   7   5     9981.86    10368.93    297.90 o 
 -10   7   5      832.51      791.65     77.58 o 
  -9   7   5    11350.55    11321.65    247.21 o 
  -8   7   5        4.96       -7.61     27.29 o 
  -7   7   5    12471.87    13140.91    240.79 o 
  -6   7   5       23.87       -8.73     19.59 o 
  -5   7   5    32052.37    32150.96    406.65 o 
  -4   7   5      245.11      230.75     25.99 o 
  -3   7   5    21108.55    20359.79    257.82 o 
  -2   7   5        0.84        8.05     12.57 o 
  -1   7   5    21121.25    20305.00    240.64 o 
   0   7   5      518.45      513.46     36.58 o 
   1   7   5    17741.01    17438.91    238.53 o 
   2   7   5        9.06       14.83     13.68 o 
   3   7   5    20810.47    20419.86    273.56 o 
   4   7   5      132.83      118.80     22.44 o 
   5   7   5     9963.61     9737.48    198.55 o 
   6   7   5     4050.96     4149.99    141.33 o 
   7   7   5     4160.36     4226.79    134.82 o 
   8   7   5     1320.93     1283.87     89.99 o 
   9   7   5     2754.86     2563.04    141.70 o 
  10   7   5      139.42       56.78     50.60 o 
  11   7   5     1863.74     1773.87    175.82 o 
  12   7   5       56.31       57.93     74.33 o 
  13   7   5      350.72      346.51    108.24 o 
 -14   8   5     2117.57     2543.29    288.03 o 
 -13   8   5      501.64      599.26     97.89 o 
 -12   8   5     1742.12     1570.49    136.94 o 
 -11   8   5     1286.35     1111.87    124.44 o 
 -10   8   5     8339.86     8319.31    301.51 o 
  -9   8   5     1541.05     1425.67    100.70 o 
  -8   8   5     4606.06     4791.45    143.92 o 
  -7   8   5      161.21      142.64     37.09 o 
  -6   8   5      799.03      840.40     51.02 o 
  -5   8   5       13.19       11.12     17.71 o 
  -4   8   5     2827.92     2665.42     76.83 o 
  -3   8   5     1521.33     1576.25     53.40 o 
  -2   8   5    10402.06    10380.71    145.83 o 
  -1   8   5     1402.45     1364.31     64.58 o 
   0   8   5     7431.53     8010.89    130.61 o 
   1   8   5     2763.57     2695.58     67.22 o 
   2   8   5    11403.30    11077.86    165.08 o 
   3   8   5     4742.85     4778.19     94.61 o 
   4   8   5       65.10       40.17     22.22 o 
   5   8   5     6617.12     6960.93    207.75 o 
   6   8   5     8720.56     8532.30    223.35 o 
   7   8   5     3599.08     3653.61    149.82 o 
   8   8   5     3291.79     3253.69    152.71 o 
   9   8   5     5196.40     5533.56    191.92 o 
  10   8   5      505.04      516.65     87.79 o 
  11   8   5     3471.01     3091.00    382.07 o 
  12   8   5       21.46       48.16    162.26 o 
  13   8   5     2734.26     2859.24    384.65 o 
 -14   9   5     1448.79     1290.32    207.73 o 
 -13   9   5      439.49      355.18    237.22 o 
 -12   9   5     1848.85     1678.84    186.02 o 
 -11   9   5     1632.66     1680.02    153.21 o 
 -10   9   5      842.00      626.83    158.61 o 
  -9   9   5     2022.43     2247.69    137.17 o 
  -8   9   5     1846.34     1771.77    108.12 o 
  -7   9   5     4174.29     4430.15    139.53 o 
  -6   9   5      131.01      105.34     27.55 o 
  -5   9   5     1328.12     1390.57     63.78 o 
  -4   9   5        7.35       25.47     18.22 o 
  -3   9   5    16234.06    15716.58    204.23 o 
  -2   9   5     1030.56      918.84     41.30 o 
  -1   9   5     5563.87     5568.96     94.13 o 
   0   9   5     2374.70     2350.18     77.66 o 
   1   9   5     3500.47     3370.72     78.10 o 
   2   9   5     6518.78     6407.22    120.71 o 
   3   9   5     5941.21     5680.94    125.24 o 
   4   9   5      631.06      591.79     57.52 o 
   5   9   5       94.24       80.70     36.27 o 
   6   9   5    14938.96    15167.16    306.01 o 
   7   9   5     2232.31     2187.06    158.40 o 
   8   9   5    11742.45    11437.61    290.60 o 
   9   9   5     1233.61     1404.32    164.73 o 
  10   9   5     1086.11      979.28    285.17 o 
  11   9   5      390.30      179.57     85.88 o 
  12   9   5     2874.83     2735.49    283.42 o 
 -14  10   5     2661.82     2406.82    287.29 o 
 -13  10   5       12.75     -164.19     82.10 o 
 -12  10   5     7465.92     6924.41    423.40 o 
 -11  10   5        3.90        5.81     59.20 o 
 -10  10   5     7277.39     6955.00    238.07 o 
  -9  10   5       42.78      -27.29     39.55 o 
  -8  10   5    14831.27    15312.29    369.72 o 
  -7  10   5      623.98      614.48     54.55 o 
  -6  10   5    10125.46    10298.87    189.15 o 
  -5  10   5      545.27      577.84     46.12 o 
  -4  10   5    10530.50    11004.94    177.37 o 
  -3  10   5      199.67      142.71     23.23 o 
  -2  10   5    19800.88    19831.51    247.58 o 
  -1  10   5      269.41      247.76     25.80 o 
   0  10   5    29275.64    28839.75    375.69 o 
   1  10   5      187.78      199.62     35.09 o 
   2  10   5    16829.70    16628.06    230.64 o 
   3  10   5        4.03       -5.37     17.81 o 
   4  10   5     3399.07     3502.18    152.91 o 
   5  10   5       56.48       44.68     27.84 o 
   6  10   5    15943.02    15101.71    381.94 o 
   7  10   5     2061.27     1881.02    152.26 o 
   8  10   5     7210.08     6872.03    217.95 o 
   9  10   5       84.25      -11.90     44.00 o 
  10  10   5      764.87      823.29    106.01 o 
  11  10   5       73.47        3.60     72.08 o 
  12  10   5      587.54      503.99    151.46 o 
 -13  11   5      557.95      208.33    236.79 o 
 -12  11   5     1678.69     1542.18    167.53 o 
 -11  11   5     1847.97     2274.63    235.05 o 
 -10  11   5     1683.93     1568.18    275.12 o 
  -9  11   5     1884.29     2067.44    136.59 o 
  -8  11   5      222.96      217.20     55.45 o 
  -7  11   5      282.61      254.76     49.14 o 
  -6  11   5      106.19       92.64     39.58 o 
  -5  11   5     5914.58     6164.54    135.56 o 
  -4  11   5       51.88       74.26     21.18 o 
  -3  11   5      919.41      975.67     46.69 o 
  -2  11   5     1682.97     1715.43     60.72 o 
  -1  11   5       62.96       67.72     21.18 o 
   0  11   5     5824.44     5765.00    150.76 o 
   1  11   5      256.48      391.74     45.24 o 
   2  11   5     4579.77     4730.01    117.34 o 
   3  11   5     8377.19     8192.66    187.44 o 
   4  11   5     8474.77     8644.70    171.99 o 
   5  11   5     2994.68     3036.36    113.51 o 
   6  11   5     9101.11     8632.19    237.26 o 
   7  11   5      113.70      141.15     48.85 o 
   8  11   5    11093.15    10865.61    300.53 o 
   9  11   5        7.93       82.78     50.23 o 
  10  11   5     4296.96     4508.27    278.43 o 
  11  11   5       53.23       51.75     62.83 o 
  12  11   5     3472.97     4324.26    357.54 o 
 -13  12   5     1085.17      861.29    181.36 o 
 -12  12   5     2956.17     2912.55    278.25 o 
 -11  12   5      803.93      646.71    117.39 o 
 -10  12   5     2866.75     2943.15    210.97 o 
  -9  12   5      265.97      257.29     80.54 o 
  -8  12   5     4778.08     5099.06    193.17 o 
  -7  12   5        3.21        9.20     34.06 o 
  -6  12   5     6437.62     6893.78    190.37 o 
  -5  12   5       15.88       49.31     25.04 o 
  -4  12   5     6643.90     7075.35    140.68 o 
  -3  12   5        8.55       18.50     19.97 o 
  -2  12   5    10398.11    10593.75    174.95 o 
  -1  12   5      171.37      120.88     27.30 o 
   0  12   5    22630.58    22795.74    404.14 o 
   1  12   5     6005.54     6187.93    149.81 o 
   2  12   5      578.75      632.89     54.17 o 
   3  12   5     8272.64     7924.12    174.97 o 
   4  12   5    16835.39    16329.12    269.85 o 
   5  12   5     4046.50     3911.18    139.54 o 
   6  12   5     4835.34     4768.58    174.69 o 
   7  12   5     5192.58     5138.43    224.39 o 
   8  12   5     4635.43     4689.02    198.96 o 
   9  12   5     3456.96     3265.34    177.31 o 
  10  12   5      842.73      665.90    103.05 o 
  11  12   5     4533.27     4391.31    238.71 o 
 -13  13   5     2977.79     3176.43    319.80 o 
 -12  13   5      287.94      287.53     98.90 o 
 -11  13   5     7566.19     7496.27    325.31 o 
 -10  13   5      246.95      197.98     80.10 o 
  -9  13   5     8166.88     7957.77    408.92 o 
  -8  13   5       21.93      -12.35     41.97 o 
  -7  13   5    12822.03    13344.59    455.68 o 
  -6  13   5       50.89       28.61     35.74 o 
  -5  13   5    13754.54    13872.00    266.03 o 
  -4  13   5       48.83       55.58     23.31 o 
  -3  13   5    41844.55    42361.19    519.21 o 
  -2  13   5      609.56      582.84     44.26 o 
  -1  13   5     1529.24     1575.71     74.91 o 
   0  13   5     1980.72     1880.20     77.73 o 
   1  13   5    26363.92    25689.47    402.91 o 
   2  13   5      363.04      388.13     47.75 o 
   3  13   5    46812.19    45493.60    701.66 o 
   4  13   5      263.46      247.13     38.70 o 
   5  13   5     8920.93     8223.20    244.83 o 
   6  13   5      118.13      129.38     48.67 o 
   7  13   5    10044.23     9488.61    268.30 o 
   8  13   5      148.27      130.70     53.33 o 
   9  13   5     2716.02     2982.63    173.40 o 
  10  13   5      513.54      764.81    113.14 o 
  11  13   5     1505.82     1532.86    183.16 o 
 -12  14   5      491.16      492.19    121.41 o 
 -11  14   5     1392.55     1414.13    167.53 o 
 -10  14   5      467.27      413.81    100.77 o 
  -9  14   5      438.56      286.90     87.05 o 
  -8  14   5     1003.13     1089.36    135.69 o 
  -7  14   5      214.91      117.15     55.06 o 
  -6  14   5     3390.07     3484.62    181.44 o 
  -5  14   5      167.72      247.80     49.09 o 
  -4  14   5      770.05      803.66     51.31 o 
  -3  14   5      171.25      134.10     30.98 o 
  -2  14   5     1035.68     1081.42     61.97 o 
  -1  14   5     1233.30     1272.14     71.43 o 
   0  14   5    14214.54    13873.23    273.67 o 
   1  14   5     2510.76     2541.32    109.38 o 
   2  14   5     3038.28     3306.30    117.13 o 
   3  14   5    10505.77    10789.26    224.28 o 
   4  14   5      928.37      787.29     67.47 o 
   5  14   5     4010.72     3779.32    220.18 o 
   6  14   5     1839.46     1692.45    110.97 o 
   7  14   5     6655.80     6975.01    227.83 o 
   8  14   5     1177.33     1100.89    111.98 o 
   9  14   5     3907.55     4119.54    222.57 o 
  10  14   5      141.49        7.49     64.21 o 
  11  14   5     5377.89     5004.61    384.94 o 
 -12  15   5      219.56      102.36     91.40 o 
 -11  15   5     2825.93     2570.31    218.14 o 
 -10  15   5      499.32      450.35    106.54 o 
  -9  15   5     2610.80     2652.92    205.08 o 
  -8  15   5      180.36      164.86     62.55 o 
  -7  15   5     5065.93     5299.95    211.54 o 
  -6  15   5      379.85      296.11     65.27 o 
  -5  15   5     8769.84     8793.53    262.84 o 
  -4  15   5      770.35      715.44     69.44 o 
  -3  15   5     1424.14     1391.29     74.69 o 
  -2  15   5      133.59      118.53     31.71 o 
  -1  15   5     1085.98     1268.50     74.45 o 
   0  15   5      334.20      305.56     57.33 o 
   1  15   5     6613.48     6418.46    172.47 o 
   2  15   5       69.58      135.13     38.55 o 
   3  15   5     5401.48     5561.10    164.50 o 
   4  15   5     2480.21     2163.50    115.87 o 
   5  15   5     3090.01     3020.29    139.16 o 
   6  15   5     4260.46     4190.88    166.65 o 
   7  15   5      867.43      634.95     85.61 o 
   8  15   5     3559.16     3596.81    237.65 o 
   9  15   5     1013.84     1016.87    126.28 o 
  10  15   5      688.79      625.04    110.38 o 
 -11  16   5      131.50       15.80     77.46 o 
 -10  16   5     4996.42     5207.37    290.04 o 
  -9  16   5        1.60       22.34     70.17 o 
  -8  16   5     9271.31     9756.90    308.77 o 
  -7  16   5      155.61       29.24     57.41 o 
  -6  16   5     5019.29     4985.80    202.95 o 
  -5  16   5      188.03       85.01     77.58 o 
  -4  16   5     6040.32     6278.11    333.85 o 
  -3  16   5     1090.38     1007.67    102.59 o 
  -2  16   5     9431.11     9710.93    189.48 o 
  -1  16   5      660.19      504.36     53.76 o 
   0  16   5    18173.89    18274.70    343.65 o 
   1  16   5      112.51       73.08     35.91 o 
   2  16   5     3881.42     4083.56    140.52 o 
   3  16   5     1283.73     1181.96     80.97 o 
   4  16   5     4996.35     4697.36    162.54 o 
   5  16   5     3270.98     3281.60    147.13 o 
   6  16   5     2254.96     2213.18    129.98 o 
   7  16   5       12.15       16.08     49.00 o 
   8  16   5     3038.68     2916.39    174.61 o 
   9  16   5     1268.50     1458.15    150.04 o 
  10  16   5      126.75       52.09     69.92 o 
 -11  17   5      160.25      152.67     92.58 o 
 -10  17   5      490.58      393.38    103.52 o 
  -9  17   5       18.04        0.37     68.86 o 
  -8  17   5     1237.89     1269.86    168.32 o 
  -7  17   5       21.72       13.77     54.06 o 
  -6  17   5      139.94      142.79     72.02 o 
  -5  17   5       95.27      135.50     70.10 o 
  -4  17   5     1416.68     1472.72    120.33 o 
  -3  17   5     3699.32     4038.79    160.02 o 
  -2  17   5       25.08       36.77     35.74 o 
  -1  17   5      346.30      304.84     43.96 o 
   0  17   5     2266.30     2520.32    117.05 o 
   1  17   5       55.67       61.65     37.69 o 
   2  17   5     2221.09     2125.26    156.55 o 
   3  17   5        2.78        2.08     33.06 o 
   4  17   5     1386.48     1444.30    112.21 o 
   5  17   5      412.71      408.11     65.62 o 
   6  17   5    10659.52    11012.79    277.90 o 
   7  17   5        9.10       57.38     53.62 o 
   8  17   5     5101.64     5313.46    344.50 o 
   9  17   5      617.57      977.50    133.21 o 
 -10  18   5     4444.09     4933.14    435.02 o 
  -9  18   5       41.07       14.15     62.89 o 
  -8  18   5     6712.14     6843.08    262.06 o 
  -7  18   5      857.36      619.20    191.55 o 
  -6  18   5     2992.55     3244.50    214.60 o 
  -5  18   5      214.66      146.27     71.70 o 
  -4  18   5     5702.71     5534.06    209.67 o 
  -3  18   5        1.64       -1.30     46.51 o 
  -2  18   5    13564.51    14462.25    383.11 o 
  -1  18   5      123.79      103.43     36.35 o 
   0  18   5     9389.63     9762.45    218.00 o 
   1  18   5      330.22      371.11     59.31 o 
   2  18   5     8093.74     7994.88    195.26 o 
   3  18   5     1102.13      890.58     83.30 o 
   4  18   5     4762.46     4649.19    173.26 o 
   5  18   5       43.90        2.20     42.43 o 
   6  18   5     6460.34     5979.94    201.41 o 
   7  18   5      677.43      568.84     91.25 o 
   8  18   5     2073.22     1996.52    173.13 o 
  -9  19   5     3872.76     3506.85    211.91 o 
  -8  19   5      196.12      132.63     82.00 o 
  -7  19   5     3372.07     3563.70    236.36 o 
  -6  19   5      428.87      242.10     88.02 o 
  -5  19   5    13250.42    13517.85    439.70 o 
  -4  19   5       12.67      -34.37     57.73 o 
  -3  19   5     7661.80     7444.16    259.14 o 
  -2  19   5      374.64      395.24     84.46 o 
  -1  19   5     8118.66     8479.08    248.41 o 
   0  19   5      482.77      455.03     59.73 o 
   1  19   5     8230.46     7994.29    214.74 o 
   2  19   5      599.25      561.39     63.73 o 
   3  19   5     7506.91     7268.85    209.83 o 
   4  19   5     1222.69     1359.31    106.02 o 
   5  19   5     4118.08     4233.39    177.40 o 
   6  19   5     2131.13     2075.52    137.21 o 
   7  19   5     1842.50     2102.78    172.03 o 
   8  19   5     2422.16     2212.27    296.79 o 
  -8  20   5        2.42       44.65     83.55 o 
  -7  20   5       17.62       68.18     75.95 o 
  -6  20   5       14.42       26.21     71.60 o 
  -5  20   5       11.04       23.39    127.07 o 
  -4  20   5      207.52       86.14     70.58 o 
  -3  20   5       87.01      -51.26     48.99 o 
  -2  20   5      114.68       76.24     57.96 o 
  -1  20   5      296.06      340.19     97.58 o 
   0  20   5      272.25      198.17     63.36 o 
   1  20   5     2962.54     3040.08    156.60 o 
   2  20   5      142.55       93.68     45.34 o 
   3  20   5     2537.00     2648.06    138.28 o 
   4  20   5      160.16       97.66     54.23 o 
   5  20   5     3397.47     3106.14    158.96 o 
   6  20   5      237.42      211.81     65.38 o 
   7  20   5     2114.66     2123.54    229.22 o 
  -7  21   5     4254.85     4131.23    325.89 o 
  -6  21   5       53.85       38.33     97.46 o 
  -5  21   5     9203.31     9653.98    381.79 o 
  -4  21   5        2.58       15.46     75.11 o 
  -3  21   5     8472.87     8301.10    289.10 o 
  -2  21   5       89.29        7.09     58.29 o 
  -1  21   5     5286.19     5050.31    286.86 o 
   0  21   5       42.67       38.22     70.54 o 
   1  21   5     7821.62     7550.54    246.74 o 
   2  21   5      321.03      216.38     68.82 o 
   3  21   5     7936.88     8646.65    240.62 o 
   4  21   5      183.24      158.85     57.67 o 
   5  21   5     3941.55     3803.53    177.79 o 
   6  21   5      890.57      894.57    120.72 o 
  -6  22   5     3743.09     3372.69    303.19 o 
  -5  22   5       45.24       73.14     81.63 o 
  -4  22   5     6505.23     6363.48    310.72 o 
  -3  22   5       17.59      112.00     82.08 o 
  -2  22   5     4297.10     4663.83    232.41 o 
  -1  22   5      471.64      542.20     97.43 o 
   0  22   5     7593.05     7910.19    382.48 o 
   1  22   5      291.24      251.39     78.37 o 
   2  22   5     3828.76     3868.07    299.47 o 
   3  22   5     1329.35      956.76    124.02 o 
   4  22   5     2853.59     2767.55    154.88 o 
   5  22   5      859.09      825.70     97.36 o 
  -5  23   5      276.27      247.23    103.01 o 
  -4  23   5       16.65       30.74     81.58 o 
  -3  23   5      236.26      216.37    143.55 o 
  -2  23   5      276.60      235.05     83.76 o 
  -1  23   5       41.53       51.77     70.68 o 
   0  23   5      610.48      508.10     99.38 o 
   1  23   5       96.63       91.87     75.92 o 
   2  23   5      441.53      169.05     90.12 o 
   3  23   5      267.12      235.48     97.23 o 
  -1  24   5       60.23        5.72     68.64 o 
   0  24   5     6854.78     7271.87    288.52 o 
 -14   0   6     4445.76     4318.15    250.51 o 
 -12   0   6     3192.78     3021.85    189.33 o 
 -10   0   6    25088.80    24807.65    598.05 o 
  -8   0   6    13332.03    13431.10    272.30 o 
  -6   0   6     5061.18     4349.98    139.08 o 
  -4   0   6    26330.96    27559.25    599.67 o 
  -2   0   6    29433.12    29234.25    744.73 o 
   0   0   6    56849.69    58335.76   1130.41 o 
   2   0   6    23130.44    22806.20    493.45 o 
   4   0   6    13318.01    12663.51    520.77 o 
   6   0   6    11161.39    10479.66    255.48 o 
   8   0   6     1479.04     1608.88     98.33 o 
  10   0   6     2027.12     2204.64    189.41 o 
  12   0   6      504.30      392.79    119.10 o 
 -15   1   6      923.29      761.30    165.46 o 
 -14   1   6      968.18      943.24    102.14 o 
 -13   1   6     1245.35     1187.02     98.56 o 
 -12   1   6      319.90      290.05     54.16 o 
 -11   1   6     2473.48     2382.25    207.87 o 
 -10   1   6     2917.17     2788.59    115.05 o 
  -9   1   6      620.83      495.19     53.46 o 
  -8   1   6      517.61      495.35     38.60 o 
  -7   1   6     3143.25     3155.02     78.57 o 
  -6   1   6      354.03      350.87     31.78 o 
  -5   1   6    12847.59    12926.78    217.29 o 
  -4   1   6       74.52       44.77     17.44 o 
  -3   1   6      232.63      129.03     27.88 o 
  -2   1   6     1384.97     1213.18     54.86 o 
  -1   1   6     3685.73     3801.27     92.90 o 
   0   1   6     7829.24     7525.52    145.24 o 
   1   1   6    13808.59    14132.74    233.94 o 
   2   1   6     9049.79     9239.31    171.58 o 
   3   1   6      915.21      692.28     59.03 o 
   4   1   6     5672.64     5667.06    181.31 o 
   5   1   6     3312.56     3303.40     82.56 o 
   6   1   6     8322.01     8334.74    133.01 o 
   7   1   6      813.98      818.07     49.02 o 
   8   1   6     3287.90     3566.96     96.14 o 
   9   1   6      995.48     1134.66     76.38 o 
  10   1   6     4816.81     5417.60    166.87 o 
  11   1   6      216.78      162.45     60.76 o 
  12   1   6     3503.17     3878.04    241.76 o 
  13   1   6       53.56       51.41     75.06 o 
 -15   2   6     1826.07     2157.52    209.97 o 
 -14   2   6     1141.88     1372.96    166.81 o 
 -13   2   6     1437.03     1416.52    115.79 o 
 -12   2   6     2226.20     2198.72    276.93 o 
 -11   2   6     1940.11     2063.78    121.09 o 
 -10   2   6     7729.23     7610.22    210.23 o 
  -9   2   6       91.19       71.55     32.08 o 
  -8   2   6     4970.26     5116.73    136.84 o 
  -7   2   6      660.33      682.06     60.17 o 
  -6   2   6     5886.61     5623.71    105.72 o 
  -5   2   6       37.73       20.36     17.06 o 
  -4   2   6     4714.84     4692.16    105.10 o 
  -3   2   6       80.96       35.99     17.46 o 
  -2   2   6    19490.13    21298.92    300.19 o 
  -1   2   6      891.56      795.92     42.04 o 
   0   2   6    21846.59    23013.87    347.17 o 
   1   2   6     7117.24     6770.81    166.74 o 
   2   2   6    20604.53    20930.33    348.06 o 
   3   2   6     1420.31     1275.76     53.40 o 
   4   2   6     2606.36     2481.95     69.00 o 
   5   2   6     9197.22     9555.29    155.06 o 
   6   2   6     2409.99     2435.25     71.64 o 
   7   2   6     4102.21     4078.86     94.32 o 
   8   2   6      488.83      433.33     43.17 o 
   9   2   6     4421.48     4480.93    123.33 o 
  10   2   6      322.75      153.98     51.89 o 
  11   2   6     3345.51     3536.48    185.90 o 
  12   2   6       94.45      100.63     73.02 o 
  13   2   6     2043.63     2314.38    297.38 o 
 -15   3   6     4588.79     4947.51    296.27 o 
 -14   3   6      183.04       54.96     77.13 o 
 -13   3   6     7023.92     6783.75    247.07 o 
 -12   3   6      177.81       74.82     49.56 o 
 -11   3   6     9846.87    10427.77    266.14 o 
 -10   3   6       37.76       26.20     36.18 o 
  -9   3   6     8935.99     9386.25    207.97 o 
  -8   3   6      263.48      170.50     43.08 o 
  -7   3   6    14907.24    15119.80    232.24 o 
  -6   3   6       40.50       14.00     17.32 o 
  -5   3   6    64281.23    66271.00    837.63 o 
  -4   3   6      552.87      544.62     59.18 o 
  -3   3   6     8125.55     7248.51    131.88 o 
  -2   3   6     1563.03     1626.60     65.88 o 
  -1   3   6    31865.55    32970.02    573.73 o 
   0   3   6     3804.99     3527.16     83.72 o 
   1   3   6    51767.64    53295.29    636.99 o 
   2   3   6     3353.10     3164.83     68.94 o 
   3   3   6     5925.19     5507.84     99.71 o 
   4   3   6      590.94      554.54     31.60 o 
   5   3   6    14862.59    14592.43    227.87 o 
   6   3   6       62.81       51.44     18.66 o 
   7   3   6     3274.56     3335.05     86.35 o 
   8   3   6      319.99      251.03     41.09 o 
   9   3   6     2256.78     2220.60    112.63 o 
  10   3   6       23.33       20.64     42.90 o 
  11   3   6      490.17      516.74    111.28 o 
  12   3   6      179.24      154.11     70.49 o 
  13   3   6       41.20      522.29    117.47 o 
 -15   4   6     2806.19     3369.57    246.88 o 
 -14   4   6      975.94      979.13    198.51 o 
 -13   4   6     3733.00     4328.89    253.74 o 
 -12   4   6      280.70      213.89     57.53 o 
 -11   4   6       74.27       82.57     43.11 o 
 -10   4   6     3304.46     3259.41    137.05 o 
  -9   4   6      201.38      114.93     35.11 o 
  -8   4   6     1076.06     1016.81     62.58 o 
  -7   4   6       75.66       59.00     20.23 o 
  -6   4   6     1757.42     1889.59     61.96 o 
  -5   4   6      688.52      685.27     40.86 o 
  -4   4   6     7504.36     8191.51    158.04 o 
  -3   4   6     3198.78     3136.90     78.53 o 
  -2   4   6     4393.16     4160.29     79.53 o 
  -1   4   6     6119.42     5737.55    126.57 o 
   0   4   6     1342.30     2112.29     55.10 o 
   1   4   6    15521.87    15107.17    233.59 o 
   2   4   6       48.26       69.60     15.61 o 
   3   4   6     9951.48    10107.92    146.69 o 
   4   4   6      618.23      651.25     31.79 o 
   5   4   6    16528.67    16736.02    192.38 o 
   6   4   6     2362.37     2492.28     58.16 o 
   7   4   6     8035.57     8070.41    170.98 o 
   8   4   6        6.91       11.94     35.44 o 
   9   4   6     4867.53     5505.76    204.02 o 
  10   4   6      176.46      106.46     54.85 o 
  11   4   6     4118.61     4179.62    221.58 o 
  12   4   6        0.99      -18.22     55.91 o 
  13   4   6     3270.59     3582.70    244.54 o 
 -14   5   6      392.28      401.10    109.70 o 
 -13   5   6     4885.33     4547.08    260.01 o 
 -12   5   6      737.94      786.63    106.95 o 
 -11   5   6     3243.04     3598.92    153.36 o 
 -10   5   6      690.95      624.34     64.56 o 
  -9   5   6     3713.21     3861.55    118.75 o 
  -8   5   6       11.93      -22.53     20.99 o 
  -7   5   6    11824.33    11963.13    190.44 o 
  -6   5   6      361.67      408.00     35.04 o 
  -5   5   6     9351.25     9545.43    169.88 o 
  -4   5   6      944.45      971.34     51.35 o 
  -3   5   6    32153.07    33462.15    432.08 o 
  -2   5   6     2647.58     2612.56     60.95 o 
  -1   5   6    18093.20    17447.99    265.72 o 
   0   5   6     2989.62     2833.54     79.05 o 
   1   5   6    13179.68    13552.44    194.30 o 
   2   5   6     5310.56     4972.13     92.72 o 
   3   5   6    13117.80    13345.06    178.73 o 
   4   5   6     4623.89     4744.09     80.97 o 
   5   5   6     5957.26     5899.83     97.52 o 
   6   5   6    10310.07    10629.22    174.36 o 
   7   5   6     4508.46     4466.63    201.35 o 
   8   5   6     3097.70     3325.27    146.30 o 
   9   5   6      541.75      609.06     68.67 o 
  10   5   6     4225.14     4687.97    208.90 o 
  11   5   6      360.71      259.31     68.34 o 
  12   5   6     2209.18     2138.76    168.82 o 
  13   5   6      143.31       80.33     71.56 o 
 -14   6   6     3709.32     4084.37    475.00 o 
 -13   6   6     1034.88      662.89    128.46 o 
 -12   6   6     8890.89     8696.98    331.69 o 
 -11   6   6       10.10       -5.12     44.12 o 
 -10   6   6    21103.47    21055.27    380.62 o 
  -9   6   6        7.70        2.12     26.27 o 
  -8   6   6     5937.59     6082.84    146.02 o 
  -7   6   6      266.48      163.93     28.67 o 
  -6   6   6    31290.80    32153.11    473.18 o 
  -5   6   6        2.27        4.54     16.39 o 
  -4   6   6    41719.96    43168.34    549.95 o 
  -3   6   6      261.77      194.12     26.58 o 
  -2   6   6    19561.19    19397.81    234.04 o 
  -1   6   6        4.16        2.39     11.86 o 
   0   6   6    17317.80    16951.69    217.52 o 
   1   6   6        8.65        0.61     14.22 o 
   2   6   6    18417.63    17881.09    279.56 o 
   3   6   6     3297.16     3436.14     91.09 o 
   4   6   6     9325.03     9347.79    161.08 o 
   5   6   6      426.68      410.77     35.25 o 
   6   6   6    10501.78    10123.77    201.74 o 
   7   6   6     1447.27     1541.77     94.92 o 
   8   6   6     2088.10     1877.07    105.01 o 
   9   6   6       57.64      -11.32     34.17 o 
  10   6   6     1594.45     1591.65    219.91 o 
  11   6   6      386.19      385.06     90.92 o 
  12   6   6      591.53      472.05     93.96 o 
 -14   7   6      591.18      535.41    192.22 o 
 -13   7   6        4.70       49.00     70.62 o 
 -12   7   6     1332.81     1578.17    161.65 o 
 -11   7   6      431.50      247.61     65.29 o 
 -10   7   6     3281.78     2862.64    190.60 o 
  -9   7   6     5905.47     5973.37    152.21 o 
  -8   7   6       44.12       16.04     28.67 o 
  -7   7   6     1356.96     1548.56    110.76 o 
  -6   7   6      341.25      276.12     37.00 o 
  -5   7   6     2803.88     2917.20     84.91 o 
  -4   7   6       64.20       50.61     17.96 o 
  -3   7   6      992.93     1446.53     58.91 o 
  -2   7   6     1249.69     1251.66     45.47 o 
  -1   7   6      708.16      822.56     38.17 o 
   0   7   6     3622.37     3452.69     76.44 o 
   1   7   6     4989.05     5273.92    118.08 o 
   2   7   6     3371.19     3062.00    116.08 o 
   3   7   6      899.04      938.69     55.05 o 
   4   7   6     8484.47     9044.36    171.75 o 
   5   7   6      739.16      724.02     57.77 o 
   6   7   6     7769.09     7765.26    189.60 o 
   7   7   6       14.63       -1.58     29.80 o 
   8   7   6     8430.42     8355.67    211.44 o 
   9   7   6      630.76      555.82     77.82 o 
  10   7   6     5754.19     6115.94    234.65 o 
  11   7   6      123.78      117.46     66.48 o 
  12   7   6     4937.16     5151.39    289.41 o 
 -14   8   6     1370.65     1383.83    223.59 o 
 -13   8   6      570.56      536.49    107.68 o 
 -12   8   6     6958.83     7232.99    463.02 o 
 -11   8   6        6.49       28.35     48.09 o 
 -10   8   6     8579.54     8237.48    262.10 o 
  -9   8   6      801.66      760.11     71.52 o 
  -8   8   6     5272.09     5551.03    159.41 o 
  -7   8   6      873.53      777.49    106.95 o 
  -6   8   6     7745.52     8083.37    158.34 o 
  -5   8   6      248.79      239.43     39.28 o 
  -4   8   6    23501.50    23987.99    388.06 o 
  -3   8   6      111.21       86.84     19.94 o 
  -2   8   6     4817.78     4890.52     87.23 o 
  -1   8   6      358.40      303.47     25.89 o 
   0   8   6    14802.23    14673.37    215.96 o 
   1   8   6     2247.29     2142.91     71.99 o 
   2   8   6    10048.01     9386.54    173.41 o 
   3   8   6       70.62       61.63     21.40 o 
   4   8   6     6114.78     6225.12    153.99 o 
   5   8   6     1640.64     1605.45     86.18 o 
   6   8   6     1794.30     1967.58    119.23 o 
   7   8   6     4565.69     4716.54    168.61 o 
   8   8   6     1964.10     1953.90    123.50 o 
   9   8   6     2847.74     3036.28    197.72 o 
  10   8   6      391.00      334.60     81.04 o 
  11   8   6     2773.32     2493.15    232.61 o 
  12   8   6      428.64      202.90    111.96 o 
 -14   9   6      271.24      258.18    178.68 o 
 -13   9   6     2194.63     2136.94    256.59 o 
 -12   9   6      348.23      296.75    118.88 o 
 -11   9   6     6044.48     5902.04    225.33 o 
 -10   9   6       14.42       40.37     46.51 o 
  -9   9   6    13790.78    13890.28    369.79 o 
  -8   9   6      378.03      184.02     47.91 o 
  -7   9   6    32000.03    31505.17    515.59 o 
  -6   9   6      299.99      358.19     39.45 o 
  -5   9   6     1941.42     1768.06     72.60 o 
  -4   9   6       71.59       40.29     18.80 o 
  -3   9   6     9119.34     9290.64    148.07 o 
  -2   9   6      634.15      623.91     36.96 o 
  -1   9   6    14550.00    14335.25    199.74 o 
   0   9   6     1010.07      916.25     55.18 o 
   1   9   6    12652.77    12863.57    209.49 o 
   2   9   6     2287.89     2074.05     71.87 o 
   3   9   6     2723.28     2824.29     94.93 o 
   4   9   6     1240.61     1282.37     75.32 o 
   5   9   6     2787.90     2465.77    117.70 o 
   6   9   6     1520.48     1484.31    105.01 o 
   7   9   6     5060.82     4555.34    173.67 o 
   8   9   6     2877.89     2919.21    163.68 o 
   9   9   6      881.70      895.97    107.29 o 
  10   9   6      479.07      332.82     80.70 o 
  11   9   6      680.71      629.93    145.41 o 
  12   9   6     1105.17      958.39    190.44 o 
 -13  10   6      905.72      742.91    165.47 o 
 -12  10   6      146.56       75.83     83.27 o 
 -11  10   6      891.86      740.21    177.83 o 
 -10  10   6      110.31       40.37     47.72 o 
  -9  10   6     1348.55     1377.50    116.98 o 
  -8  10   6     3732.33     4146.88    174.34 o 
  -7  10   6      430.37      372.99     49.45 o 
  -6  10   6     1534.97     1400.52     73.43 o 
  -5  10   6       73.20       71.56     26.23 o 
  -4  10   6      151.04      111.03     31.18 o 
  -3  10   6       20.45       26.03     19.05 o 
  -2  10   6     5988.06     6030.70    143.94 o 
  -1  10   6     3414.31     3485.56     92.50 o 
   0  10   6      207.54      198.17     31.56 o 
   1  10   6     3143.96     3106.97    109.51 o 
   2  10   6     1534.23     1399.82     63.37 o 
   3  10   6     3313.75     3472.63    119.54 o 
   4  10   6       93.52      101.17     31.14 o 
   5  10   6     5732.62     5683.96    161.41 o 
   6  10   6      111.90      158.35     46.91 o 
   7  10   6    10952.86    10444.71    335.00 o 
   8  10   6      119.66       51.14     44.03 o 
   9  10   6     4547.66     4965.34    202.95 o 
  10  10   6       33.65      113.72     68.07 o 
  11  10   6     6706.67     6351.25    320.24 o 
  12  10   6       23.65      -73.32     92.26 o 
 -13  11   6     3750.99     4378.35    355.77 o 
 -12  11   6      550.14      336.77    119.58 o 
 -11  11   6     8503.90    10042.76    377.31 o 
 -10  11   6     1511.93     1465.91    244.86 o 
  -9  11   6    12290.56    12224.70    334.16 o 
  -8  11   6      196.95      194.68     53.08 o 
  -7  11   6    25117.03    25311.58    471.73 o 
  -6  11   6        0.44       -2.03     27.07 o 
  -5  11   6    19644.16    20371.98    329.19 o 
  -4  11   6      108.88       97.29     24.84 o 
  -3  11   6     4538.00     4595.29    109.79 o 
  -2  11   6      302.72      302.69     31.06 o 
  -1  11   6    31933.20    32082.10    437.04 o 
   0  11   6       10.84       33.88     21.47 o 
   1  11   6    14648.02    14723.78    240.20 o 
   2  11   6      643.37      626.06     50.88 o 
   3  11   6     6151.64     6393.08    153.21 o 
   4  11   6      924.55      821.96     76.62 o 
   5  11   6     4725.70     4560.41    164.34 o 
   6  11   6      453.36      293.54     65.09 o 
   7  11   6     5249.21     4770.63    202.13 o 
   8  11   6      812.75      877.92    125.11 o 
   9  11   6      958.66      763.91     92.21 o 
  10  11   6     1327.20     1206.60    131.04 o 
  11  11   6      875.79      843.09    143.16 o 
 -13  12   6       35.67      107.50    107.68 o 
 -12  12   6     6485.42     6509.31    321.01 o 
 -11  12   6      506.86      333.60     98.85 o 
 -10  12   6     6432.68     6101.49    280.49 o 
  -9  12   6      260.68      181.72     61.77 o 
  -8  12   6     6196.23     6429.09    279.25 o 
  -7  12   6      265.93      217.54     49.70 o 
  -6  12   6    12409.30    13033.94    262.14 o 
  -5  12   6       75.98       60.75     30.97 o 
  -4  12   6    36862.00    38118.91    499.82 o 
  -3  12   6      235.46      219.01     31.76 o 
  -2  12   6     6353.89     6497.40    137.94 o 
  -1  12   6      717.13      786.79     50.95 o 
   0  12   6     1525.02     1593.93     72.98 o 
   1  12   6     4924.50     5058.43    149.55 o 
   2  12   6    13351.63    13462.03    250.90 o 
   3  12   6     3137.56     3268.05    114.77 o 
   4  12   6     5800.65     5892.87    152.15 o 
   5  12   6     3665.01     3721.22    159.96 o 
   6  12   6     3349.18     2969.94    151.04 o 
   7  12   6     2901.64     3039.56    176.34 o 
   8  12   6     2695.99     2676.37    157.41 o 
   9  12   6     3005.35     2628.18    164.23 o 
  10  12   6      861.20      547.48    108.01 o 
  11  12   6     2589.14     3109.43    256.77 o 
 -12  13   6     2788.89     2558.29    221.63 o 
 -11  13   6       87.72       -1.80     68.32 o 
 -10  13   6      113.54      -16.16     66.26 o 
  -9  13   6      831.68      931.58    128.96 o 
  -8  13   6       27.36       33.32     48.30 o 
  -7  13   6       87.93       73.14     40.53 o 
  -6  13   6      601.28      468.30     61.38 o 
  -5  13   6     1811.02     1844.06    125.82 o 
  -4  13   6     1765.46     1768.13     74.53 o 
  -3  13   6       45.27       89.55     27.89 o 
  -2  13   6     2118.81     2152.49     85.58 o 
  -1  13   6       15.72       79.81     33.20 o 
   0  13   6      961.20      813.67     62.48 o 
   1  13   6      224.97      231.35     42.51 o 
   2  13   6     9616.23     9714.46    206.45 o 
   3  13   6      549.12      528.96     67.38 o 
   4  13   6     7484.48     7219.72    175.69 o 
   5  13   6       11.70       39.54     36.72 o 
   6  13   6     6422.27     6473.75    211.93 o 
   7  13   6       42.12       44.54     44.53 o 
   8  13   6     6958.18     7054.97    341.89 o 
   9  13   6      145.17      105.70     56.84 o 
  10  13   6     4427.38     4178.77    233.46 o 
  11  13   6        4.09       14.91     69.50 o 
 -12  14   6     8256.51     8321.49    364.50 o 
 -11  14   6        9.83       24.24     75.01 o 
 -10  14   6     6579.52     7101.59    351.24 o 
  -9  14   6        0.80      -47.57     55.32 o 
  -8  14   6    10849.75    10862.71    320.12 o 
  -7  14   6      359.70      353.89     69.93 o 
  -6  14   6    11626.26    12255.02    285.93 o 
  -5  14   6       21.74       29.85     31.87 o 
  -4  14   6    24489.95    24949.06    388.64 o 
  -3  14   6     1864.54     1944.79     81.22 o 
  -2  14   6    14234.63    14154.60    347.94 o 
  -1  14   6     5145.38     4862.02    122.44 o 
   0  14   6     1889.90     1847.16    105.46 o 
   1  14   6      313.22      222.45     42.43 o 
   2  14   6     8989.82     8764.61    211.11 o 
   3  14   6       43.22       25.58     33.95 o 
   4  14   6     6142.24     5813.24    173.83 o 
   5  14   6     1780.88     1603.86    108.86 o 
   6  14   6     2975.93     2985.84    173.14 o 
   7  14   6     1118.74     1072.57    106.87 o 
   8  14   6     2629.02     2107.44    156.59 o 
   9  14   6       91.37      128.62     63.04 o 
  10  14   6      427.20      446.05    101.09 o 
 -12  15   6      921.57      530.07    122.04 o 
 -11  15   6     2909.33     2755.67    269.85 o 
 -10  15   6     1115.88      732.25    286.93 o 
  -9  15   6     5187.77     5449.17    285.08 o 
  -8  15   6       85.41        3.31     49.38 o 
  -7  15   6     5955.47     5952.79    223.86 o 
  -6  15   6      221.49      249.07     63.52 o 
  -5  15   6     8614.64     8803.26    228.57 o 
  -4  15   6      430.53      451.01     61.42 o 
  -3  15   6      744.22      725.25     56.36 o 
  -2  15   6      456.02      374.40     49.64 o 
  -1  15   6    15239.61    15012.45    275.58 o 
   0  15   6       39.94       52.19     35.29 o 
   1  15   6     5156.05     5229.89    156.61 o 
   2  15   6       40.08       11.64     32.02 o 
   3  15   6     1212.70     1356.88     93.91 o 
   4  15   6     4768.79     5153.32    186.32 o 
   5  15   6     2773.14     2621.46    134.16 o 
   6  15   6     2986.42     3063.65    164.56 o 
   7  15   6     2545.58     2560.67    160.02 o 
   8  15   6     2078.08     2321.82    159.67 o 
   9  15   6      228.07      104.79     63.78 o 
  10  15   6     2163.89     2076.13    179.24 o 
 -11  16   6      709.95      564.13    175.74 o 
 -10  16   6     1706.56     1867.88    191.82 o 
  -9  16   6      395.24      463.14    106.35 o 
  -8  16   6      659.49      756.87    104.05 o 
  -7  16   6      923.04     1034.90    111.58 o 
  -6  16   6     2037.02     2029.86    169.45 o 
  -5  16   6        2.74       38.09     52.82 o 
  -4  16   6     2342.46     2402.43    113.32 o 
  -3  16   6      833.21      839.72     63.30 o 
  -2  16   6      460.03      553.50     57.37 o 
  -1  16   6      787.28      777.62     73.61 o 
   0  16   6     2183.24     2193.00    135.35 o 
   1  16   6     3738.74     3839.34    186.87 o 
   2  16   6      314.76      165.73     43.87 o 
   3  16   6       91.53       69.04     42.16 o 
   4  16   6     1626.84     1535.68    106.52 o 
   5  16   6     2123.96     2400.64    141.16 o 
   6  16   6      291.65       85.80     50.48 o 
   7  16   6     7368.56     7192.55    245.13 o 
   8  16   6      236.24      267.30     75.05 o 
   9  16   6     2061.70     2119.29    178.77 o 
 -10  17   6       70.57      110.46     85.68 o 
  -9  17   6     8607.26     9293.86    371.40 o 
  -8  17   6      163.99      104.77     66.08 o 
  -7  17   6    13042.75    12667.56    506.83 o 
  -6  17   6      273.52      298.35     87.60 o 
  -5  17   6     6593.83     6613.20    275.91 o 
  -4  17   6       36.26       45.04     42.99 o 
  -3  17   6     8350.21     8760.70    215.51 o 
  -2  17   6       14.89       46.12     34.15 o 
  -1  17   6    10078.58    10019.52    238.41 o 
   0  17   6       19.48       -3.26     35.27 o 
   1  17   6     9894.65     9553.60    357.20 o 
   2  17   6      601.48      700.21     75.09 o 
   3  17   6     5003.80     5349.60    159.57 o 
   4  17   6       13.03       38.47     41.24 o 
   5  17   6     3147.69     3463.64    157.90 o 
   6  17   6      585.61      452.16     69.43 o 
   7  17   6     2822.34     2928.17    176.84 o 
   8  17   6       28.82       38.91     58.30 o 
   9  17   6     1369.18     1142.26    210.61 o 
 -10  18   6      917.75      817.25    206.76 o 
  -9  18   6      251.21      194.59    121.81 o 
  -8  18   6      984.53      758.52    213.60 o 
  -7  18   6      305.95      222.09     86.88 o 
  -6  18   6     1812.95     2061.66    182.53 o 
  -5  18   6      795.24      822.44    119.87 o 
  -4  18   6     4054.07     3831.18    167.85 o 
  -3  18   6      340.20      247.16     67.26 o 
  -2  18   6     1038.14      908.76     82.69 o 
  -1  18   6     2030.18     2036.38    120.35 o 
   0  18   6     3549.76     3582.46    152.89 o 
   1  18   6     2440.44     2439.65    124.13 o 
   2  18   6     2188.20     2262.39    217.11 o 
   3  18   6     2097.32     1957.52    119.69 o 
   4  18   6     2134.48     2229.16    131.28 o 
   5  18   6      986.29      841.39     89.68 o 
   6  18   6      838.48     1090.10    104.78 o 
   7  18   6     4414.06     4365.79    240.52 o 
   8  18   6      924.83      746.78    139.11 o 
  -9  19   6     3151.69     2893.79    362.63 o 
  -8  19   6      245.95      193.08    127.30 o 
  -7  19   6     4151.34     4324.99    258.23 o 
  -6  19   6      237.71       77.21     81.87 o 
  -5  19   6     2216.74     2315.70    162.77 o 
  -4  19   6      445.79      432.85     98.97 o 
  -3  19   6     2170.62     2238.83    155.55 o 
  -2  19   6      655.71      510.84     88.67 o 
  -1  19   6     2626.99     2934.79    186.11 o 
   0  19   6     2278.60     2373.35    141.66 o 
   1  19   6     2691.80     2795.44    136.49 o 
   2  19   6     2074.80     2319.60    116.84 o 
   3  19   6      850.80      761.32     91.96 o 
   4  19   6     3960.86     3374.98    158.91 o 
   5  19   6     1010.05      794.90     91.19 o 
   6  19   6     1340.82     1413.02    117.51 o 
   7  19   6      283.55      224.11     76.87 o 
  -8  20   6     5287.07     5914.44    349.39 o 
  -7  20   6       22.13       76.66     80.07 o 
  -6  20   6     7634.36     8141.26    342.13 o 
  -5  20   6       17.24       -6.16     65.08 o 
  -4  20   6    14607.22    15058.73    487.41 o 
  -3  20   6      142.79      100.81     61.64 o 
  -2  20   6     6448.65     6745.71    278.78 o 
  -1  20   6       71.18       20.74     57.70 o 
   0  20   6     9456.33     9340.00    273.62 o 
   1  20   6       17.56       25.67     43.12 o 
   2  20   6     5092.78     5053.25    167.64 o 
   3  20   6       18.03       31.80     47.32 o 
   4  20   6     6470.81     6495.70    231.66 o 
   5  20   6        3.11       69.40     51.42 o 
   6  20   6     2496.80     2317.23    192.86 o 
  -7  21   6     1066.53      985.55    149.25 o 
  -6  21   6       26.48       70.61     82.11 o 
  -5  21   6     1610.25     1415.56    221.21 o 
  -4  21   6      436.53      203.03    148.04 o 
  -3  21   6     1742.57     1802.68    153.88 o 
  -2  21   6      475.99      599.23     99.94 o 
  -1  21   6     1435.25     1456.50    143.74 o 
   0  21   6     1080.93      924.19    120.48 o 
   1  21   6     1859.10     1953.05    166.05 o 
   2  21   6     2759.43     2884.85    134.95 o 
   3  21   6     1051.27      950.48     97.09 o 
   4  21   6     2355.62     2129.81    137.64 o 
   5  21   6      648.48      570.51     84.55 o 
  -6  22   6     2643.14     3064.02    423.67 o 
  -5  22   6      108.62      215.07     96.58 o 
  -4  22   6     3051.04     3128.04    235.54 o 
  -3  22   6      502.60      313.81     87.54 o 
  -2  22   6     3435.82     3683.12    361.36 o 
  -1  22   6     1784.35     1887.53    162.46 o 
   0  22   6      514.81      366.01     93.91 o 
   1  22   6      785.35      785.58    114.29 o 
   2  22   6     2761.71     2907.39    230.69 o 
   3  22   6     1303.10     1294.84    125.46 o 
   4  22   6      892.26      645.89     90.01 o 
  -4  23   6      101.30      138.92     89.26 o 
  -3  23   6     3523.73     3568.20    367.81 o 
  -2  23   6      106.31       82.22     68.99 o 
  -1  23   6     6840.06     7443.50    289.47 o 
   0  23   6       76.57      138.61     76.17 o 
   1  23   6     5396.75     5483.05    262.80 o 
   2  23   6       12.74      -46.75     81.59 o 
 -15   0   7     1069.84      882.84    253.93 o 
 -13   0   7      927.90      987.52    166.02 o 
 -11   0   7      775.06      674.03     98.23 o 
  -9   0   7     1405.07     1282.68    161.76 o 
  -7   0   7      150.93      111.32     38.51 o 
  -5   0   7      921.79      938.35     92.84 o 
  -3   0   7     2145.64     1664.09     96.80 o 
  -1   0   7     5948.37     5447.62    214.46 o 
   1   0   7    14637.55    13838.83    337.26 o 
   3   0   7     6879.71     6625.74    205.40 o 
   5   0   7    23279.64    22912.98    537.48 o 
   7   0   7     6199.36     6448.53    370.24 o 
   9   0   7     7807.57     8117.58    220.95 o 
  11   0   7     4125.44     4468.18    291.94 o 
 -15   1   7     3348.97     3746.91    263.97 o 
 -14   1   7      321.79      241.31     85.39 o 
 -13   1   7     3787.26     4281.42    221.28 o 
 -12   1   7      352.90      232.72     68.84 o 
 -11   1   7    11122.49    11507.61    285.45 o 
 -10   1   7      141.21      119.79     44.68 o 
  -9   1   7    16448.89    16984.40    313.62 o 
  -8   1   7       36.12       23.39     21.46 o 
  -7   1   7    17265.48    17922.90    272.46 o 
  -6   1   7       31.83        3.96     18.85 o 
  -5   1   7    23162.24    23079.10    370.47 o 
  -4   1   7      809.57      731.67     46.72 o 
  -3   1   7    16951.01    17003.70    263.42 o 
  -2   1   7      707.78      566.64     46.99 o 
  -1   1   7    15836.09    15813.05    263.47 o 
   0   1   7     3344.82     3234.51     89.70 o 
   1   1   7    24542.67    23994.59    370.00 o 
   2   1   7     1351.31     1232.94     59.77 o 
   3   1   7     5992.19     5985.93    176.03 o 
   4   1   7     2314.90     2221.75     82.79 o 
   5   1   7    13883.36    13168.17    229.06 o 
   6   1   7     3362.64     3299.14     79.88 o 
   7   1   7     1561.97     1555.38     66.44 o 
   8   1   7     1093.34     1135.47     64.42 o 
   9   1   7     1471.40     1343.51     94.69 o 
  10   1   7     1552.00     1625.28     97.73 o 
  11   1   7      378.63      376.14     78.54 o 
  12   1   7      578.94      541.49    112.30 o 
 -15   2   7     1042.41     1165.52    181.68 o 
 -14   2   7     5013.66     5241.88    609.92 o 
 -13   2   7       25.44       26.68     57.80 o 
 -12   2   7     4374.12     4661.86    216.92 o 
 -11   2   7      887.26      865.86    101.21 o 
 -10   2   7    11224.78    11653.99    277.36 o 
  -9   2   7      139.62       68.44     32.31 o 
  -8   2   7     6963.75     6985.70    161.40 o 
  -7   2   7       21.98       13.40     18.47 o 
  -6   2   7    32340.42    34121.08    420.88 o 
  -5   2   7      283.88      199.34     29.23 o 
  -4   2   7     7805.35     7699.79    150.91 o 
  -3   2   7      431.80      398.52     47.25 o 
  -2   2   7    12683.22    11696.59    213.82 o 
  -1   2   7     2133.46     2040.69     74.14 o 
   0   2   7    29841.49    31219.37    461.73 o 
   1   2   7     3254.80     3163.92     85.74 o 
   2   2   7     4090.46     3944.13     92.18 o 
   3   2   7     3213.94     3205.29     92.31 o 
   4   2   7     5574.26     5951.92    130.01 o 
   5   2   7     6029.56     6102.13    119.66 o 
   6   2   7     5100.11     4994.08    132.69 o 
   7   2   7     4051.53     4201.65    161.46 o 
   8   2   7      767.00      816.51     60.37 o 
   9   2   7     1757.05     1933.63     92.28 o 
  10   2   7      689.68      797.74     86.96 o 
  11   2   7      919.34      857.84    122.20 o 
  12   2   7       54.49        1.42     68.68 o 
 -15   3   7      520.41      248.76    110.70 o 
 -14   3   7     3115.09     3346.56    241.06 o 
 -13   3   7      197.87      257.01     75.52 o 
 -12   3   7     1715.41     1643.39    140.38 o 
 -11   3   7      288.63      195.36     63.72 o 
 -10   3   7      448.32      546.23     82.54 o 
  -9   3   7     1044.99     1094.83     87.41 o 
  -8   3   7       38.94       42.49     26.28 o 
  -7   3   7     3537.92     3685.23     88.56 o 
  -6   3   7       61.02       77.56     22.45 o 
  -5   3   7      112.89       85.19     22.77 o 
  -4   3   7     1325.44     1222.97     83.49 o 
  -3   3   7       52.79       30.52     16.19 o 
  -2   3   7     2776.72     2642.37     92.09 o 
  -1   3   7     5406.63     5756.95    121.03 o 
   0   3   7    11262.48    10878.78    192.54 o 
   1   3   7      794.92      843.70     41.40 o 
   2   3   7     5271.63     5225.62     94.29 o 
   3   3   7     2314.29     2359.16     70.86 o 
   4   3   7    11730.00    12230.43    184.13 o 
   5   3   7      368.29      362.96     29.35 o 
   6   3   7    11824.38    12126.21    165.19 o 
   7   3   7     1570.51     1677.85     76.41 o 
   8   3   7     4742.79     5172.61    138.56 o 
   9   3   7        0.73        7.60     39.92 o 
  10   3   7     6946.85     7192.13    203.89 o 
  11   3   7       15.42       73.37     52.17 o 
  12   3   7     3041.70     3217.10    258.40 o 
 -14   4   7     5048.19     5337.25    297.08 o 
 -13   4   7      293.51      183.44    117.55 o 
 -12   4   7    13682.32    13547.89    539.93 o 
 -11   4   7      337.46      255.47     68.38 o 
 -10   4   7    12195.41    12016.66    289.70 o 
  -9   4   7        1.87        6.26     33.26 o 
  -8   4   7    16827.11    15706.34    481.41 o 
  -7   4   7        4.55       13.76     21.47 o 
  -6   4   7    33757.64    33977.02    519.22 o 
  -5   4   7      109.68       62.79     25.71 o 
  -4   4   7    33731.40    34595.67    524.31 o 
  -3   4   7      198.17      173.67     24.71 o 
  -2   4   7    22700.61    22867.03    288.63 o 
  -1   4   7      142.75       97.62     24.65 o 
   0   4   7    37699.36    38232.00    528.56 o 
   1   4   7     1190.33     1172.94     61.88 o 
   2   4   7    19035.76    19340.74    272.76 o 
   3   4   7       24.80       31.34     16.23 o 
   4   4   7    14504.17    14430.12    218.61 o 
   5   4   7     1577.24     1607.77     53.91 o 
   6   4   7     7617.21     7517.04    124.45 o 
   7   4   7      111.73      107.53     39.22 o 
   8   4   7     1679.80     1699.23    111.46 o 
   9   4   7     1438.95     1294.42    104.88 o 
  10   4   7     1222.21     1062.94     91.52 o 
  11   4   7      802.61      823.48     99.28 o 
  12   4   7      184.36      129.25     71.40 o 
 -14   5   7     1132.22     1235.65    156.67 o 
 -13   5   7     1473.83     1612.20    208.10 o 
 -12   5   7     2196.53     2432.02    192.89 o 
 -11   5   7    11156.32    10150.78    306.56 o 
 -10   5   7        8.19       10.49     36.41 o 
  -9   5   7     6915.76     7186.03    209.20 o 
  -8   5   7       25.94       26.33     30.20 o 
  -7   5   7    10888.62    11057.14    195.52 o 
  -6   5   7      385.24      345.59     36.19 o 
  -5   5   7    23478.25    23331.79    387.17 o 
  -4   5   7      847.85      841.08     49.09 o 
  -3   5   7    24834.76    25334.71    322.28 o 
  -2   5   7     2670.96     2593.22     77.98 o 
  -1   5   7    16315.62    16802.11    246.29 o 
   0   5   7     3025.24     2893.57     70.42 o 
   1   5   7    18514.93    19299.72    278.02 o 
   2   5   7     6578.93     6663.17    124.63 o 
   3   5   7     4232.42     4091.96     92.08 o 
   4   5   7     8731.37     8899.35    139.49 o 
   5   5   7     7797.16     7731.76    158.29 o 
   6   5   7     4905.57     5291.56    131.65 o 
   7   5   7      554.14      599.83     88.72 o 
   8   5   7     3085.22     3131.34    240.08 o 
   9   5   7     1552.52     1595.32    118.87 o 
  10   5   7     4634.13     4946.22    195.94 o 
  11   5   7      200.28      279.03     68.40 o 
  12   5   7     2127.97     2067.53    167.93 o 
 -14   6   7      129.66      103.57     80.26 o 
 -13   6   7       31.79       95.61     73.08 o 
 -12   6   7     6006.78     5805.09    280.39 o 
 -11   6   7     2396.41     2496.23    158.91 o 
 -10   6   7      595.81      559.32     72.61 o 
  -9   6   7       24.82       35.26     33.40 o 
  -8   6   7      562.79      679.84     70.62 o 
  -7   6   7      216.29      172.02     33.90 o 
  -6   6   7      828.47      830.22     58.20 o 
  -5   6   7     1011.32      994.95     53.38 o 
  -4   6   7     2145.29     2382.52     71.30 o 
  -3   6   7     2608.62     2617.86     83.55 o 
  -2   6   7     2148.75     2295.80     61.76 o 
  -1   6   7     8142.80     8201.73    137.92 o 
   0   6   7      525.32      617.05     38.10 o 
   1   6   7     8104.06     8116.17    130.33 o 
   2   6   7     4416.55     4897.89    110.31 o 
   3   6   7     5897.94     5857.44    140.07 o 
   4   6   7     1598.31     1549.54     63.83 o 
   5   6   7    10205.51    10207.66    196.91 o 
   6   6   7       14.98        4.68     27.35 o 
   7   6   7     6348.06     6633.21    190.64 o 
   8   6   7      238.05      185.10     51.45 o 
   9   6   7     6632.57     6520.26    217.65 o 
  10   6   7       94.48       47.81     49.08 o 
  11   6   7     4036.89     4401.36    223.78 o 
  12   6   7       84.12       -2.62     58.20 o 
 -14   7   7      134.49      145.05     82.69 o 
 -13   7   7     3069.12     3543.04    295.92 o 
 -12   7   7      470.36      374.96     93.21 o 
 -11   7   7    11909.98    12224.56    465.06 o 
 -10   7   7       32.33       -5.68     40.41 o 
  -9   7   7    19489.79    19986.27    376.89 o 
  -8   7   7       49.02       23.04     30.57 o 
  -7   7   7    17334.66    17318.18    357.47 o 
  -6   7   7      179.95      152.83     32.97 o 
  -5   7   7    24479.64    25456.09    361.35 o 
  -4   7   7      222.93      195.63     40.74 o 
  -3   7   7    17037.84    17401.04    231.97 o 
  -2   7   7      247.64      173.03     23.92 o 
  -1   7   7    32201.23    32766.42    391.09 o 
   0   7   7     1939.77     1826.45     59.85 o 
   1   7   7    16655.36    17162.30    292.95 o 
   2   7   7        3.17        6.10     18.05 o 
   3   7   7     5968.76     5836.84    141.47 o 
   4   7   7        7.40       42.91     23.81 o 
   5   7   7     4594.84     4413.57    129.97 o 
   6   7   7      794.15      874.60     82.32 o 
   7   7   7     4883.02     4432.19    150.20 o 
   8   7   7        4.12       -1.93     34.37 o 
   9   7   7      681.82      598.56    119.33 o 
  10   7   7      105.51       86.55     57.45 o 
  11   7   7      425.88      311.68    120.56 o 
  12   7   7       84.05       69.55    102.05 o 
 -14   8   7     1010.13     1075.34    152.95 o 
 -13   8   7      439.90      520.88    112.49 o 
 -12   8   7      938.66     1268.88    232.08 o 
 -11   8   7      527.01      313.30    140.43 o 
 -10   8   7      857.41     1016.83    105.82 o 
  -9   8   7     1127.56      981.20     88.93 o 
  -8   8   7     9267.40     9511.79    306.77 o 
  -7   8   7      213.97      168.96     41.04 o 
  -6   8   7    15018.33    15712.06    272.74 o 
  -5   8   7        4.11       11.61     20.79 o 
  -4   8   7     4282.89     4176.83    103.39 o 
  -3   8   7      845.41      825.45     44.41 o 
  -2   8   7     8563.49     8804.36    142.76 o 
  -1   8   7     3282.46     3179.32     80.82 o 
   0   8   7     8930.64     8984.10    148.85 o 
   1   8   7     3003.75     2991.39     89.59 o 
   2   8   7     1488.38     1556.36     74.23 o 
   3   8   7     3666.57     3747.81    109.59 o 
   4   8   7     1399.23     1332.67     79.68 o 
   5   8   7     3204.53     3123.90    114.40 o 
   6   8   7     2502.84     2376.35    127.96 o 
   7   8   7     8649.99     8468.33    237.56 o 
   8   8   7       85.93       14.24     42.28 o 
   9   8   7     2157.18     2315.31    144.43 o 
  10   8   7      356.90      157.89     85.07 o 
  11   8   7     2465.10     2407.44    330.29 o 
  12   8   7       53.33       85.44    109.38 o 
 -14   9   7      719.87      533.02    154.19 o 
 -13   9   7     1334.29     1453.98    166.17 o 
 -12   9   7     1560.21     1723.33    173.43 o 
 -11   9   7     1007.43     1145.46    119.01 o 
 -10   9   7        5.51      -43.51     42.99 o 
  -9   9   7     8187.14     8570.59    266.20 o 
  -8   9   7      711.13      705.04     74.10 o 
  -7   9   7     8111.03     8083.72    215.75 o 
  -6   9   7       99.08       97.84     30.86 o 
  -5   9   7      996.05     1066.82     89.57 o 
  -4   9   7      612.65      605.02     46.37 o 
  -3   9   7     4680.76     4913.84    109.56 o 
  -2   9   7     1864.09     1734.16     60.37 o 
  -1   9   7     9841.71    10493.42    170.28 o 
   0   9   7     4217.33     4407.41    106.06 o 
   1   9   7     3146.91     2968.20    154.88 o 
   2   9   7     3363.84     3439.93    101.82 o 
   3   9   7     2572.70     2579.51     96.76 o 
   4   9   7     5061.17     5021.03    200.86 o 
   5   9   7      502.75      286.00     64.69 o 
   6   9   7     4985.37     4834.14    170.48 o 
   7   9   7     2620.07     2838.67    149.06 o 
   8   9   7     2166.71     2108.04    138.85 o 
   9   9   7       13.36      -12.85     45.32 o 
  10   9   7     4676.34     4752.02    224.57 o 
  11   9   7       54.73       74.55     78.85 o 
 -13  10   7       22.32      -35.05     86.76 o 
 -12  10   7     8325.71     8584.24    293.88 o 
 -11  10   7      160.26      111.19     57.73 o 
 -10  10   7     5062.98     5122.92    210.75 o 
  -9  10   7      102.01      127.37     52.56 o 
  -8  10   7    14262.81    15246.81    418.89 o 
  -7  10   7       15.84       -1.44     28.61 o 
  -6  10   7    40294.55    41361.50    588.60 o 
  -5  10   7       71.05       46.44     30.64 o 
  -4  10   7    17943.10    18103.78    299.53 o 
  -3  10   7        0.23       -4.55     19.60 o 
  -2  10   7    22206.64    21924.82    284.10 o 
  -1  10   7        8.05        0.06     20.35 o 
   0  10   7    13758.63    13861.69    244.99 o 
   1  10   7       25.59       15.96     23.72 o 
   2  10   7    10299.14    10509.22    268.48 o 
   3  10   7      174.83      125.00     40.06 o 
   4  10   7     8551.81     7926.36    193.21 o 
   5  10   7       17.95       48.09     40.75 o 
   6  10   7     2849.39     2726.25    143.14 o 
   7  10   7      514.97      386.11     68.70 o 
   8  10   7     1099.95      916.26     96.43 o 
   9  10   7        3.11        7.50     50.07 o 
  10  10   7      517.89      358.13    107.18 o 
  11  10   7       32.02      -78.57     71.65 o 
 -13  11   7      561.95      531.51    159.20 o 
 -12  11   7      299.64       58.41    138.05 o 
 -11  11   7     1516.15     1668.38    143.52 o 
 -10  11   7      261.26      180.31     62.82 o 
  -9  11   7      908.60      922.48    102.71 o 
  -8  11   7       50.47      116.95     63.22 o 
  -7  11   7      454.34      467.29     56.90 o 
  -6  11   7      326.55      323.65     55.67 o 
  -5  11   7     6657.54     6877.02    176.92 o 
  -4  11   7     1817.92     1644.68     82.81 o 
  -3  11   7     4199.19     4153.46     99.37 o 
  -2  11   7     2297.08     2199.91     80.22 o 
  -1  11   7     1562.09     1630.73     85.73 o 
   0  11   7     4298.50     4164.55    121.47 o 
   1  11   7     2124.63     2153.70     86.27 o 
   2  11   7     4169.65     4278.91    131.82 o 
   3  11   7      425.00      384.87     49.94 o 
   4  11   7     7357.53     7102.86    184.12 o 
   5  11   7      303.06      194.22     55.62 o 
   6  11   7     4056.34     4230.42    227.96 o 
   7  11   7      374.31      296.15     79.17 o 
   8  11   7     4424.87     4502.10    196.54 o 
   9  11   7       18.47       19.65     49.56 o 
  10  11   7     3527.74     3488.31    190.09 o 
  11  11   7       74.43      -43.05     73.79 o 
 -13  12   7      438.14      329.96    186.25 o 
 -12  12   7     2792.68     3304.44    242.80 o 
 -11  12   7      408.30      458.86    119.06 o 
 -10  12   7     3296.56     3161.49    285.96 o 
  -9  12   7      155.66       63.07     52.05 o 
  -8  12   7     6603.50     6955.44    408.69 o 
  -7  12   7       47.41      106.99     42.90 o 
  -6  12   7    11720.49    11761.02    248.29 o 
  -5  12   7      301.60      322.92     46.69 o 
  -4  12   7    17328.26    17148.10    289.34 o 
  -3  12   7     3436.82     3455.45     92.75 o 
  -2  12   7     5489.28     5188.65    130.98 o 
  -1  12   7     3562.41     3874.61    174.43 o 
   0  12   7     7536.30     7378.61    163.41 o 
   1  12   7     2995.73     3133.05    128.60 o 
   2  12   7     6064.43     6064.93    153.97 o 
   3  12   7     3811.64     4171.57    127.36 o 
   4  12   7     4951.75     4940.03    141.00 o 
   5  12   7     3060.55     3117.31    316.14 o 
   6  12   7     1298.03     1253.66    236.94 o 
   7  12   7     4822.23     4934.91    199.61 o 
   8  12   7     1363.62     1447.85    142.17 o 
   9  12   7     1678.57     1559.93    132.21 o 
  10  12   7      161.02      121.73     66.81 o 
 -12  13   7        0.86        7.51     80.61 o 
 -11  13   7     8852.39     9363.81    376.83 o 
 -10  13   7       63.16       38.72     67.90 o 
  -9  13   7     8270.53     8401.97    334.84 o 
  -8  13   7        0.09      -25.34     43.22 o 
  -7  13   7    17167.26    17538.51    371.51 o 
  -6  13   7        0.17      -16.61     36.90 o 
  -5  13   7    17423.12    17593.88    327.53 o 
  -4  13   7      227.97      216.00     35.67 o 
  -3  13   7    28866.06    29371.58    476.56 o 
  -2  13   7        2.20       35.59     25.29 o 
  -1  13   7    21890.74    21757.49    350.75 o 
   0  13   7      187.71       50.89     37.23 o 
   1  13   7    11987.85    11744.58    336.55 o 
   2  13   7      183.03      127.17     38.43 o 
   3  13   7    10170.14    10213.35    235.06 o 
   4  13   7       53.03       45.62     36.24 o 
   5  13   7     4187.93     4157.75    203.23 o 
   6  13   7      206.71      133.76     49.64 o 
   7  13   7     4200.33     4186.47    191.96 o 
   8  13   7      281.11      177.28     61.73 o 
   9  13   7      738.70      748.36    102.25 o 
  10  13   7       96.64      121.61     63.81 o 
 -12  14   7      520.70      350.87    142.74 o 
 -11  14   7     1200.79     1044.61    154.66 o 
 -10  14   7      686.12      520.41    140.47 o 
  -9  14   7      108.79       95.45     74.04 o 
  -8  14   7      505.00      500.86     86.72 o 
  -7  14   7        1.13      -15.21     37.82 o 
  -6  14   7     2508.74     2554.55    128.40 o 
  -5  14   7      281.09      237.19     45.58 o 
  -4  14   7      277.16      299.47     41.03 o 
  -3  14   7     2091.29     2057.98     92.81 o 
  -2  14   7     2235.40     2336.14     91.36 o 
  -1  14   7     4481.55     4607.35    132.22 o 
   0  14   7     4096.48     4009.56    134.66 o 
   1  14   7     2307.09     2306.85    124.65 o 
   2  14   7      748.91      776.64     73.04 o 
   3  14   7     4153.42     4018.37    146.38 o 
   4  14   7     1077.08     1053.05     99.32 o 
   5  14   7     3687.10     3481.42    169.20 o 
   6  14   7      529.20      406.64     72.35 o 
   7  14   7     5004.83     4975.03    211.96 o 
   8  14   7      239.97      263.49     76.56 o 
   9  14   7     3321.84     3456.37    279.12 o 
  10  14   7      187.85      154.75    100.88 o 
 -11  15   7     4172.00     5138.45    296.95 o 
 -10  15   7      307.74      211.70     89.43 o 
  -9  15   7     5189.35     5376.71    285.90 o 
  -8  15   7        0.39      -33.52     52.32 o 
  -7  15   7     3293.85     3677.12    185.53 o 
  -6  15   7       30.69       53.62     44.44 o 
  -5  15   7    11098.96    10702.22    296.14 o 
  -4  15   7      293.20      247.90     46.91 o 
  -3  15   7     6307.98     6551.79    151.60 o 
  -2  15   7      744.93      777.16     88.06 o 
  -1  15   7     8013.16     8051.08    193.93 o 
   0  15   7     4480.65     4401.98    144.33 o 
   1  15   7     2344.71     2282.23    114.71 o 
   2  15   7     2243.10     2339.80    117.81 o 
   3  15   7     2810.63     2874.74    132.07 o 
   4  15   7     2400.01     2522.51    143.26 o 
   5  15   7     1064.37     1075.10     94.85 o 
   6  15   7     2139.37     2447.04    177.23 o 
   7  15   7      434.59      353.62     76.39 o 
   8  15   7     1653.80     1597.38    137.87 o 
   9  15   7      253.59      283.99     75.94 o 
 -11  16   7      125.43      171.84     96.01 o 
 -10  16   7     2889.09     2962.66    232.73 o 
  -9  16   7        6.10       84.54     76.52 o 
  -8  16   7    11294.42    11884.15    351.42 o 
  -7  16   7       39.94       62.31     57.40 o 
  -6  16   7     8970.29     9229.90    336.59 o 
  -5  16   7        5.38        1.76     44.71 o 
  -4  16   7     6532.83     6490.67    180.04 o 
  -3  16   7      408.41      347.26     46.34 o 
  -2  16   7     8669.92     8784.21    215.61 o 
  -1  16   7      523.22      417.77     53.78 o 
   0  16   7    10635.44    10607.74    229.26 o 
   1  16   7      222.11      215.65     48.03 o 
   2  16   7     3705.79     3482.28    144.73 o 
   3  16   7       37.25       12.40     38.09 o 
   4  16   7     2373.04     2374.03    131.31 o 
   5  16   7      307.50      187.62     52.48 o 
   6  16   7     1638.17     1631.80    133.32 o 
   7  16   7      316.49      187.72     67.90 o 
   8  16   7      761.60      813.93    110.85 o 
   9  16   7      813.24      748.85    108.29 o 
 -10  17   7       73.13      162.63     94.23 o 
  -9  17   7      440.77      436.77    112.12 o 
  -8  17   7      149.01       52.09     76.52 o 
  -7  17   7      112.25      103.90     76.67 o 
  -6  17   7       32.67      114.72     72.41 o 
  -5  17   7        3.45       41.62     51.32 o 
  -4  17   7      538.44      439.10     60.29 o 
  -3  17   7      218.63      156.06     52.53 o 
  -2  17   7     1821.59     1765.22     96.10 o 
  -1  17   7        7.02       33.95     32.46 o 
   0  17   7     3755.12     3707.54    136.18 o 
   1  17   7      124.14      138.97     46.81 o 
   2  17   7     5088.66     5432.60    262.85 o 
   3  17   7        8.98       26.26     40.95 o 
   4  17   7     2889.20     2842.57    149.42 o 
   5  17   7       57.62       47.68     49.09 o 
   6  17   7     4216.10     4619.82    210.88 o 
   7  17   7        2.60       -0.13     57.00 o 
   8  17   7     2456.78     2660.52    181.98 o 
  -9  18   7      244.53       31.39     95.27 o 
  -8  18   7     8983.76     9202.64    579.37 o 
  -7  18   7       11.39       62.09     75.01 o 
  -6  18   7    10106.78    10553.39    421.90 o 
  -5  18   7       51.44       78.66     59.76 o 
  -4  18   7     6457.56     6605.01    360.91 o 
  -3  18   7      117.89      163.08     53.59 o 
  -2  18   7     9432.46     9818.33    295.23 o 
  -1  18   7      531.90      383.69     80.34 o 
   0  18   7    10423.29    10758.00    225.41 o 
   1  18   7     1135.81     1184.17     95.72 o 
   2  18   7     4551.20     4374.44    234.45 o 
   3  18   7     2164.86     1923.46    122.08 o 
   4  18   7     3594.95     3989.66    172.25 o 
   5  18   7     1759.16     1780.21    125.71 o 
   6  18   7     2381.35     2086.61    153.59 o 
   7  18   7      940.24      977.24    114.65 o 
  -9  19   7     3828.76     3467.10    321.55 o 
  -8  19   7       62.93       68.78    103.21 o 
  -7  19   7     2493.51     2547.32    355.42 o 
  -6  19   7      455.79      391.91     85.17 o 
  -5  19   7    13067.65    13352.08    446.49 o 
  -4  19   7       59.00       54.25     58.94 o 
  -3  19   7     5190.88     5124.96    331.08 o 
  -2  19   7      351.76      287.38     66.17 o 
  -1  19   7     6972.36     6792.22    173.03 o 
   0  19   7     1005.81      919.54     93.67 o 
   1  19   7     4417.18     4712.31    174.88 o 
   2  19   7      983.31      880.03     91.10 o 
   3  19   7     5251.58     5168.22    193.23 o 
   4  19   7      907.40      822.89     89.22 o 
   5  19   7     2018.71     1815.42    129.97 o 
   6  19   7      470.81      467.37     88.32 o 
  -8  20   7       35.69      173.71    113.98 o 
  -7  20   7       12.38      -52.26     72.03 o 
  -6  20   7      260.31      229.75     93.15 o 
  -5  20   7      178.85      183.48     88.51 o 
  -4  20   7      390.32      194.35     92.13 o 
  -3  20   7     1572.94     1538.78    141.09 o 
  -2  20   7        3.16       36.31     60.31 o 
  -1  20   7     1404.45     1679.98    130.97 o 
   0  20   7       59.06       21.38     40.12 o 
   1  20   7     3097.17     3045.49    218.61 o 
   2  20   7       91.90       98.57     48.74 o 
   3  20   7     4557.22     4655.16    190.80 o 
   4  20   7       24.18       38.29     52.69 o 
   5  20   7     4280.38     3997.71    185.95 o 
  -6  21   7        5.54       -4.37     79.53 o 
  -5  21   7     7514.17     7169.00    520.23 o 
  -4  21   7       23.61      101.01     83.61 o 
  -3  21   7     9603.20    10176.23    332.52 o 
  -2  21   7      498.11      567.33     99.87 o 
  -1  21   7     4206.88     3953.25    214.71 o 
   0  21   7      670.78      756.71     99.24 o 
   1  21   7     6063.10     6078.01    176.87 o 
   2  21   7      255.43      263.69     65.50 o 
   3  21   7     3211.12     3265.59    168.76 o 
   4  21   7      693.80      611.88     88.26 o 
  -5  22   7       32.39      -28.00     79.49 o 
  -4  22   7     2537.44     2443.65    215.20 o 
  -3  22   7      379.57      356.82     93.53 o 
  -2  22   7     3490.16     3638.66    210.87 o 
  -1  22   7      812.73      781.62    117.62 o 
   0  22   7     6250.68     6112.76    302.89 o 
   1  22   7      325.06      277.39     78.33 o 
   2  22   7     1033.88     1015.61    127.47 o 
   3  22   7     1376.24     1304.03    168.42 o 
  -2  23   7      777.76      556.48    107.71 o 
  -1  23   7      117.13      153.14     80.76 o 
   0  23   7     2469.33     2625.59    192.70 o 
 -14   0   8     4653.01     5114.46    359.50 o 
 -12   0   8     5464.46     5614.41    335.18 o 
 -10   0   8     8895.27     8551.74    629.35 o 
  -8   0   8    17491.31    17673.55    396.16 o 
  -6   0   8    26110.37    27465.90    545.25 o 
  -4   0   8    17936.56    18007.93    382.19 o 
  -2   0   8    17204.20    16716.88    495.44 o 
   0   0   8    53786.22    55002.92   1098.33 o 
   2   0   8    12141.64    11640.38    423.24 o 
   4   0   8    10346.34    10020.37    287.21 o 
   6   0   8     6707.97     6630.90    231.42 o 
   8   0   8     3029.65     3032.42    172.26 o 
  10   0   8     1295.93     1224.73    134.03 o 
  12   0   8      174.67       25.13    119.93 o 
 -14   1   8      657.91      429.86    136.59 o 
 -13   1   8      605.28      460.01     91.11 o 
 -12   1   8      380.14      316.54     77.01 o 
 -11   1   8     2063.84     1943.40    268.19 o 
 -10   1   8      201.49      223.29     58.74 o 
  -9   1   8     1660.36     1827.48    110.55 o 
  -8   1   8       32.20       27.99     24.35 o 
  -7   1   8     3116.42     3125.50    102.62 o 
  -6   1   8      304.01      214.87     30.87 o 
  -5   1   8     3335.10     3299.07     90.12 o 
  -4   1   8     1339.28     1375.08     65.50 o 
  -3   1   8     8024.50     7762.25    154.69 o 
  -2   1   8     3625.26     3653.93    113.09 o 
  -1   1   8     5484.50     5503.51    139.47 o 
   0   1   8    12683.91    12177.89    245.86 o 
   1   1   8     3537.21     3358.36     97.97 o 
   2   1   8     6602.15     6494.10    132.88 o 
   3   1   8     2499.59     2645.81     88.02 o 
   4   1   8    10325.78    10708.28    195.56 o 
   5   1   8     6107.82     5904.28    137.47 o 
   6   1   8    10321.40    10797.74    173.10 o 
   7   1   8      160.39      122.38     29.53 o 
   8   1   8     7686.31     8203.76    162.21 o 
   9   1   8      889.15      782.70    102.64 o 
  10   1   8     5015.15     5411.94    168.79 o 
  11   1   8      166.90       40.68     62.60 o 
  12   1   8     2272.18     2391.28    198.27 o 
 -14   2   8     1947.59     2177.11    180.83 o 
 -13   2   8      388.44      362.21    119.36 o 
 -12   2   8     2827.85     2962.61    182.63 o 
 -11   2   8      854.44      881.90    102.81 o 
 -10   2   8     4995.18     5596.39    292.77 o 
  -9   2   8        2.19       19.86     32.88 o 
  -8   2   8     7850.93     7794.92    230.34 o 
  -7   2   8       32.93       32.96     24.07 o 
  -6   2   8    10356.67    10372.26    201.79 o 
  -5   2   8      627.24      512.23     61.17 o 
  -4   2   8     6273.54     6463.33    139.53 o 
  -3   2   8     1676.70     1357.63     69.67 o 
  -2   2   8    11471.47    11552.54    219.77 o 
  -1   2   8     4366.80     4104.67    102.53 o 
   0   2   8    11648.84    11594.95    260.16 o 
   1   2   8     5191.23     5279.53    105.84 o 
   2   2   8     3259.16     3239.90     81.17 o 
   3   2   8     6889.36     7351.75    159.74 o 
   4   2   8     2392.00     2434.78     91.63 o 
   5   2   8    17041.98    17460.68    266.85 o 
   6   2   8     1271.94     1290.94     60.05 o 
   7   2   8     1627.21     1629.97     69.15 o 
   8   2   8      198.87      182.73     39.94 o 
   9   2   8     6869.27     7034.24    194.71 o 
  10   2   8       98.17      152.71     52.78 o 
  11   2   8     3822.00     3783.99    201.12 o 
  12   2   8        3.43      -13.66     77.15 o 
 -14   3   8        5.86       87.93     79.62 o 
 -13   3   8     5506.36     5827.73    347.45 o 
 -12   3   8        4.17      -14.31     48.54 o 
 -11   3   8    11026.92    11571.47    337.95 o 
 -10   3   8        3.40       -5.61     39.03 o 
  -9   3   8    11901.40    12005.61    285.46 o 
  -8   3   8      118.89       61.12     28.60 o 
  -7   3   8    22495.58    24083.48    352.54 o 
  -6   3   8      234.46      154.52     30.89 o 
  -5   3   8    23047.92    23572.03    359.21 o 
  -4   3   8      528.55      409.09     43.02 o 
  -3   3   8    33816.76    34719.62    529.13 o 
  -2   3   8     1235.33     1173.30     64.78 o 
  -1   3   8    27411.89    27073.39    393.66 o 
   0   3   8      234.80      188.01     26.76 o 
   1   3   8    12574.20    12368.87    193.79 o 
   2   3   8      780.05      620.40     41.03 o 
   3   3   8    10242.77    10357.08    171.74 o 
   4   3   8      662.90      551.44     42.09 o 
   5   3   8    11215.06    10749.35    167.48 o 
   6   3   8      491.17      424.22     36.22 o 
   7   3   8      490.33      477.45     52.02 o 
   8   3   8       77.79       68.24     42.82 o 
   9   3   8      912.86     1066.99    134.01 o 
  10   3   8      159.62      117.34     48.41 o 
  11   3   8       74.29      201.50     66.55 o 
  12   3   8      102.48      168.00     84.75 o 
 -14   4   8      530.90      732.08    129.60 o 
 -13   4   8     1436.60     1256.00    223.15 o 
 -12   4   8      320.17      395.55    129.89 o 
 -11   4   8       47.38       27.76     47.52 o 
 -10   4   8      654.91      627.89    127.48 o 
  -9   4   8        2.81        4.95     33.34 o 
  -8   4   8     1100.51     1190.86     82.98 o 
  -7   4   8      663.80      669.04     51.09 o 
  -6   4   8     4640.52     4960.22    126.49 o 
  -5   4   8     2121.01     1936.15     88.32 o 
  -4   4   8     3264.86     3206.98     88.24 o 
  -3   4   8     5059.57     5183.41    130.70 o 
  -2   4   8       37.90       19.54     14.77 o 
  -1   4   8    11747.10    11277.54    200.59 o 
   0   4   8     8212.21     8486.85    164.17 o 
   1   4   8    10041.07    10085.79    167.33 o 
   2   4   8      424.62      455.33     37.17 o 
   3   4   8    14034.43    14077.32    217.56 o 
   4   4   8      326.62      338.17     38.44 o 
   5   4   8    14351.38    15208.20    213.82 o 
   6   4   8      195.54      182.85     32.12 o 
   7   4   8     5646.03     5785.23    182.97 o 
   8   4   8       48.17       -2.51     46.34 o 
   9   4   8     7207.65     7845.25    234.82 o 
  10   4   8        9.38       68.84     48.37 o 
  11   4   8     2998.41     3441.34    177.25 o 
  12   4   8       14.07       36.52     73.10 o 
 -14   5   8       68.67       59.18    165.65 o 
 -13   5   8     3557.58     3569.37    242.46 o 
 -12   5   8      196.06       66.14     53.57 o 
 -11   5   8     4874.41     5204.85    219.70 o 
 -10   5   8        1.89       33.34     40.13 o 
  -9   5   8     4909.58     4969.17    170.62 o 
  -8   5   8      116.73       52.74     33.13 o 
  -7   5   8    14166.14    14322.57    285.84 o 
  -6   5   8      532.14      478.30     67.04 o 
  -5   5   8    12904.41    13025.70    254.99 o 
  -4   5   8     2203.36     2068.53     65.67 o 
  -3   5   8    11364.91    11157.79    186.95 o 
  -2   5   8     3695.09     3735.78    110.55 o 
  -1   5   8    12820.88    12807.29    202.52 o 
   0   5   8     9611.95     9783.40    181.84 o 
   1   5   8    10167.77     9656.74    180.76 o 
   2   5   8     4977.07     5005.91    107.84 o 
   3   5   8     7863.28     7434.88    189.66 o 
   4   5   8     6543.66     6768.39    132.69 o 
   5   5   8     2688.82     2647.62     84.81 o 
   6   5   8     4873.92     4970.80    155.63 o 
   7   5   8     2638.17     2566.37    219.87 o 
   8   5   8     2351.78     2580.68    139.07 o 
   9   5   8      317.29      285.37     62.28 o 
  10   5   8     3217.99     3461.75    175.69 o 
  11   5   8      169.51      130.09     72.44 o 
  12   5   8      830.18      882.21    121.39 o 
 -14   6   8     3380.77     3889.06    266.02 o 
 -13   6   8      395.08      260.52     93.46 o 
 -12   6   8     4747.05     4860.62    358.77 o 
 -11   6   8      168.64      115.71     53.51 o 
 -10   6   8     9104.33     8744.56    566.53 o 
  -9   6   8        0.44        9.83     32.55 o 
  -8   6   8    13200.37    13581.69    283.64 o 
  -7   6   8        0.24       13.01     22.42 o 
  -6   6   8    27086.23    27684.59    428.35 o 
  -5   6   8       12.30       15.92     22.62 o 
  -4   6   8    19081.59    19457.12    269.33 o 
  -3   6   8       46.44       27.16     17.62 o 
  -2   6   8    24154.26    23869.59    310.27 o 
  -1   6   8      317.14      280.85     36.65 o 
   0   6   8    23676.28    24430.85    359.10 o 
   1   6   8      640.76      584.11     56.46 o 
   2   6   8    10586.14    10752.83    230.63 o 
   3   6   8     2013.29     1870.62     91.44 o 
   4   6   8     9006.76     8853.34    177.41 o 
   5   6   8      312.20      334.76     54.46 o 
   6   6   8     3340.90     3281.30    156.76 o 
   7   6   8     2659.29     2517.51    133.29 o 
   8   6   8      772.09      736.90     82.71 o 
   9   6   8      577.37      548.18     80.36 o 
  10   6   8      734.59      674.37     88.75 o 
  11   6   8      587.60      511.69    105.06 o 
 -14   7   8      374.40      326.66    107.52 o 
 -13   7   8      149.32       32.14     71.68 o 
 -12   7   8      273.99      222.53     79.10 o 
 -11   7   8      130.90       44.59     50.14 o 
 -10   7   8      524.68      371.31     66.02 o 
  -9   7   8      286.72      248.17     50.85 o 
  -8   7   8        0.13       29.26     35.51 o 
  -7   7   8      733.01      569.02     60.45 o 
  -6   7   8      158.94      148.34     39.94 o 
  -5   7   8       72.78       11.87     20.37 o 
  -4   7   8     1537.57     1521.21     83.98 o 
  -3   7   8     2270.87     2350.00     71.99 o 
  -2   7   8     5404.34     5123.62    105.06 o 
  -1   7   8     1233.52     1379.58     60.33 o 
   0   7   8     6303.76     6400.04    128.43 o 
   1   7   8      382.46      377.09     36.77 o 
   2   7   8     8871.88     8585.06    187.74 o 
   3   7   8       71.78       27.85     25.32 o 
   4   7   8    14072.35    14786.14    295.70 o 
   5   7   8      589.06      662.09     90.82 o 
   6   7   8     7714.90     7907.21    199.29 o 
   7   7   8      137.85      107.91     45.11 o 
   8   7   8     6646.46     6579.42    212.21 o 
   9   7   8       72.12      115.44     54.61 o 
  10   7   8     5775.26     6093.06    242.22 o 
  11   7   8        1.39       13.54     66.53 o 
 -14   8   8     1169.70      925.86    146.48 o 
 -13   8   8      477.27      423.25    104.45 o 
 -12   8   8     3372.48     3589.40    395.25 o 
 -11   8   8        3.04      -10.07     50.33 o 
 -10   8   8     3669.15     4090.92    188.10 o 
  -9   8   8      154.99      132.98     48.16 o 
  -8   8   8    10473.52    10503.13    309.49 o 
  -7   8   8       10.33       35.26     34.90 o 
  -6   8   8    10746.08    10809.65    256.08 o 
  -5   8   8      286.27      269.37     49.41 o 
  -4   8   8    10306.35    10300.50    235.20 o 
  -3   8   8      536.20      512.67     40.79 o 
  -2   8   8    21928.19    22388.21    301.89 o 
  -1   8   8     3588.19     3597.28    113.86 o 
   0   8   8     6485.34     6272.79    129.06 o 
   1   8   8     2435.91     2580.42    102.28 o 
   2   8   8    10959.03    10765.26    221.30 o 
   3   8   8     1551.04     1469.73     90.75 o 
   4   8   8     6276.18     5818.10    158.97 o 
   5   8   8     6036.89     6156.40    176.87 o 
   6   8   8     2263.07     2511.13    162.19 o 
   7   8   8     1355.41     1143.25    100.06 o 
   8   8   8      945.01      936.92     96.37 o 
   9   8   8     2989.48     3177.45    247.65 o 
  10   8   8      495.84      395.49     90.63 o 
  11   8   8     1093.11     1006.63    190.63 o 
 -13   9   8     3645.25     3778.46    254.32 o 
 -12   9   8       34.75       17.51     68.00 o 
 -11   9   8     4044.99     4426.93    240.56 o 
 -10   9   8       54.59       41.95     47.83 o 
  -9   9   8     3176.02     3429.71    155.70 o 
  -8   9   8        8.92       14.41     37.53 o 
  -7   9   8    16182.75    16099.03    387.03 o 
  -6   9   8      216.47      193.69     39.99 o 
  -5   9   8     8347.46     8381.00    189.78 o 
  -4   9   8      468.93      342.59     48.17 o 
  -3   9   8    13026.54    12993.98    204.65 o 
  -2   9   8     1874.40     1770.01     66.50 o 
  -1   9   8    21520.28    21145.45    344.38 o 
   0   9   8      818.87      780.60     52.63 o 
   1   9   8    11148.56    11111.21    197.28 o 
   2   9   8     2006.50     2057.93     92.65 o 
   3   9   8     3746.72     3854.67    138.22 o 
   4   9   8     1903.54     1733.18     95.66 o 
   5   9   8     4306.08     3838.38    231.07 o 
   6   9   8     1922.05     1847.24    177.23 o 
   7   9   8     2205.60     1859.66    150.81 o 
   8   9   8     1055.22     1113.57    104.91 o 
   9   9   8      754.28      727.02     91.53 o 
  10   9   8      638.23      523.65    101.17 o 
  11   9   8      228.76      145.25     91.24 o 
 -13  10   8      742.81      503.23    114.66 o 
 -12  10   8        5.18       67.87     62.53 o 
 -11  10   8      255.76      133.76     63.53 o 
 -10  10   8        1.79       23.83     51.76 o 
  -9  10   8       65.87       20.94     48.66 o 
  -8  10   8      810.57      904.87     86.83 o 
  -7  10   8        9.24        6.28     35.98 o 
  -6  10   8      241.24      152.06     39.76 o 
  -5  10   8      557.10      505.91     53.85 o 
  -4  10   8      234.55      241.66     44.05 o 
  -3  10   8     2356.81     2263.61     91.69 o 
  -2  10   8      103.67      108.67     27.72 o 
  -1  10   8     6687.66     6794.94    153.54 o 
   0  10   8      350.44      271.44     36.61 o 
   1  10   8     5515.91     5673.77    132.52 o 
   2  10   8      226.14      127.03     43.66 o 
   3  10   8     8229.20     8680.93    207.66 o 
   4  10   8       68.78       64.26     34.91 o 
   5  10   8     6257.94     6051.83    291.21 o 
   6  10   8        4.48       22.26     38.55 o 
   7  10   8     7525.00     7518.38    234.65 o 
   8  10   8       12.32       75.29     50.99 o 
   9  10   8     4620.06     5149.40    288.30 o 
  10  10   8       43.78       -9.26     55.95 o 
  11  10   8     3283.62     2955.97    548.22 o 
 -13  11   8     4986.22     5228.73    393.42 o 
 -12  11   8      317.60      354.99     88.01 o 
 -11  11   8     4760.88     5116.14    231.08 o 
 -10  11   8      176.20      211.85     67.00 o 
  -9  11   8     7404.44     7806.79    262.50 o 
  -8  11   8        9.48       -4.07     43.41 o 
  -7  11   8    13801.64    14262.05    323.15 o 
  -6  11   8       46.00       50.75     32.39 o 
  -5  11   8    16131.25    16181.79    333.55 o 
  -4  11   8       84.01       73.54     29.79 o 
  -3  11   8    15585.53    15632.72    285.31 o 
  -2  11   8      199.30      160.14     32.46 o 
  -1  11   8    27506.81    27366.71    416.01 o 
   0  11   8      661.38      739.10     56.84 o 
   1  11   8     5973.17     6071.93    218.86 o 
   2  11   8      660.46      736.75     71.05 o 
   3  11   8     8633.35     8534.09    206.21 o 
   4  11   8     2272.31     2451.02    196.26 o 
   5  11   8     2035.28     2348.35    154.08 o 
   6  11   8      335.16      458.52     72.28 o 
   7  11   8     2369.65     1984.17    137.07 o 
   8  11   8      846.60      792.98     96.66 o 
   9  11   8      299.64      169.38     65.29 o 
  10  11   8     1127.17      968.82    115.30 o 
 -12  12   8     5882.46     6523.61    329.30 o 
 -11  12   8        9.35       74.96     76.21 o 
 -10  12   8     4043.93     4428.00    211.46 o 
  -9  12   8       28.85       74.79     55.91 o 
  -8  12   8     6842.15     6919.79    241.80 o 
  -7  12   8      345.29      287.72     62.98 o 
  -6  12   8     9232.96     9609.53    221.18 o 
  -5  12   8      913.59      865.13     71.10 o 
  -4  12   8    11274.85    11420.19    240.46 o 
  -3  12   8     2951.56     3074.81    147.78 o 
  -2  12   8    14495.71    14669.04    246.00 o 
  -1  12   8     3816.05     3836.84    137.67 o 
   0  12   8     4423.39     4257.04    177.83 o 
   1  12   8     3468.44     3703.79    140.98 o 
   2  12   8     7621.43     7258.73    203.76 o 
   3  12   8     5692.77     5710.55    165.94 o 
   4  12   8     3802.83     3782.55    173.34 o 
   5  12   8     1497.33     1104.46    113.99 o 
   6  12   8     1620.71     1601.02    139.64 o 
   7  12   8     3691.54     3643.75    181.98 o 
   8  12   8      453.18      430.45     89.94 o 
   9  12   8     1128.20     1068.13    116.89 o 
  10  12   8      300.84      350.57     82.33 o 
 -12  13   8      540.95      518.44    120.61 o 
 -11  13   8      103.64       52.03     79.27 o 
 -10  13   8        5.08        1.39     64.89 o 
  -9  13   8      427.08      382.51     79.05 o 
  -8  13   8      336.42      367.04     73.49 o 
  -7  13   8       37.18       14.02     46.52 o 
  -6  13   8      500.23      445.10     58.03 o 
  -5  13   8     1109.38     1081.66     80.51 o 
  -4  13   8     1091.42      962.90     74.27 o 
  -3  13   8     2096.30     2109.15     87.98 o 
  -2  13   8     6204.97     6570.27    148.87 o 
  -1  13   8      416.80      419.09     48.70 o 
   0  13   8     7684.48     7952.37    342.47 o 
   1  13   8       96.37       46.59     36.93 o 
   2  13   8     9074.13     9114.14    220.40 o 
   3  13   8      652.50      510.15     68.55 o 
   4  13   8     8503.36     8953.74    246.69 o 
   5  13   8       37.18       23.76     50.08 o 
   6  13   8     6475.24     6836.12    228.35 o 
   7  13   8       63.43      140.05     57.13 o 
   8  13   8     3662.65     3788.92    194.13 o 
   9  13   8       10.52      -34.30     55.19 o 
 -11  14   8       79.36      158.39     92.74 o 
 -10  14   8     5427.40     6106.76    641.04 o 
  -9  14   8       10.92        7.88     65.11 o 
  -8  14   8     7033.73     7332.78    255.07 o 
  -7  14   8        9.20      -29.94     45.75 o 
  -6  14   8    13089.81    13769.55    316.75 o 
  -5  14   8      340.99      242.76     47.31 o 
  -4  14   8    12450.53    13006.26    251.92 o 
  -3  14   8      428.60      327.92     48.13 o 
  -2  14   8    10553.48    10213.88    212.77 o 
  -1  14   8      559.42      609.88     63.70 o 
   0  14   8    11267.28    11044.96    248.08 o 
   1  14   8      360.88      235.16     51.54 o 
   2  14   8     6555.71     5924.10    174.52 o 
   3  14   8     1549.51     1624.90    103.34 o 
   4  14   8     4101.25     4091.88    177.55 o 
   5  14   8      572.02      451.32    103.74 o 
   6  14   8     1749.99     1317.02    129.35 o 
   7  14   8     1062.29      783.02     96.83 o 
   8  14   8     1346.33     1308.23    127.37 o 
   9  14   8      266.42      191.02    117.51 o 
 -11  15   8     1261.31     1042.81    155.44 o 
 -10  15   8      201.88      149.30     87.12 o 
  -9  15   8     3184.95     3224.51    232.82 o 
  -8  15   8        0.17       14.22     65.51 o 
  -7  15   8     7982.77     7900.34    280.60 o 
  -6  15   8      178.02      133.42     58.50 o 
  -5  15   8     2604.45     2682.97    136.02 o 
  -4  15   8      290.71      208.44     44.78 o 
  -3  15   8     2596.03     2882.96    122.63 o 
  -2  15   8      927.38      800.26     66.32 o 
  -1  15   8     8890.53     8621.33    198.97 o 
   0  15   8     1880.95     1828.78    104.82 o 
   1  15   8     1061.57     1073.59    119.14 o 
   2  15   8     4161.12     4324.17    155.66 o 
   3  15   8     3610.11     3761.91    161.70 o 
   4  15   8     1991.98     1991.29    135.89 o 
   5  15   8      668.79      522.20     99.59 o 
   6  15   8     2207.62     2046.57    167.84 o 
   7  15   8     1282.08     1175.71    124.23 o 
   8  15   8     2847.12     2861.20    182.74 o 
 -10  16   8      687.76      449.18    118.56 o 
  -9  16   8      416.90      318.59    120.36 o 
  -8  16   8     1040.97     1084.24    145.18 o 
  -7  16   8      101.67       64.04     84.70 o 
  -6  16   8     1644.44     1678.31    160.06 o 
  -5  16   8      175.66       52.85     44.09 o 
  -4  16   8     2027.80     2102.33    122.55 o 
  -3  16   8      603.70      492.09     53.31 o 
  -2  16   8     1134.74     1047.41     80.25 o 
  -1  16   8     1985.48     1882.29    100.71 o 
   0  16   8     2769.19     2804.45    167.94 o 
   1  16   8     1829.57     2167.17    119.73 o 
   2  16   8      907.82      884.45     84.01 o 
   3  16   8     5720.71     5833.71    222.15 o 
   4  16   8      419.73      244.35     70.75 o 
   5  16   8     4960.73     5251.84    243.59 o 
   6  16   8      479.11      625.53     94.03 o 
   7  16   8     5140.31     5262.86    255.62 o 
   8  16   8      683.53      497.29     94.77 o 
 -10  17   8      164.43       37.19     84.58 o 
  -9  17   8     5698.87     5854.67    394.47 o 
  -8  17   8        8.26        8.74    108.30 o 
  -7  17   8     8346.26     8767.53    434.58 o 
  -6  17   8       54.26       22.39     61.36 o 
  -5  17   8     8036.79     8029.00    236.23 o 
  -4  17   8      165.08       68.17     44.31 o 
  -3  17   8     9076.77     9595.45    218.08 o 
  -2  17   8       37.89        9.87     36.25 o 
  -1  17   8    11306.31    11656.21    250.28 o 
   0  17   8       39.02      -10.93     35.68 o 
   1  17   8     5261.80     5367.60    163.65 o 
   2  17   8      111.93       57.48     43.66 o 
   3  17   8     5487.09     5158.55    289.67 o 
   4  17   8       72.67       28.43     45.70 o 
   5  17   8     4363.96     4055.86    198.50 o 
   6  17   8      173.41      107.10     62.29 o 
   7  17   8     1665.46     1657.82    145.75 o 
  -9  18   8       57.92      143.28    115.99 o 
  -8  18   8     1032.32      902.93    177.90 o 
  -7  18   8      105.69       72.40     98.13 o 
  -6  18   8     2229.54     2010.77    185.38 o 
  -5  18   8      580.20      489.15     90.18 o 
  -4  18   8     1361.11     1139.14    118.31 o 
  -3  18   8     1455.79     1626.89    137.38 o 
  -2  18   8     1982.77     1857.18    114.81 o 
  -1  18   8     2722.60     2682.18    115.56 o 
   0  18   8     1939.83     1873.87    101.64 o 
   1  18   8     3307.88     3467.21    143.89 o 
   2  18   8     1640.50     1560.43    113.45 o 
   3  18   8     3131.43     3240.91    271.74 o 
   4  18   8     2096.99     2119.94    136.28 o 
   5  18   8     5917.12     6050.75    213.17 o 
   6  18   8      324.17      235.61     74.64 o 
  -8  19   8      130.37       44.44    105.48 o 
  -7  19   8     1241.42     1300.80    202.76 o 
  -6  19   8        2.78       68.43     79.61 o 
  -5  19   8     3828.23     4125.47    247.22 o 
  -4  19   8      709.52      749.87    115.21 o 
  -3  19   8     2850.65     2833.48    175.02 o 
  -2  19   8     1241.84     1264.59    101.64 o 
  -1  19   8     1700.58     1670.28     98.71 o 
   0  19   8     1839.54     1942.04    106.91 o 
   1  19   8     1760.51     1688.65    148.03 o 
   2  19   8     3234.55     3522.79    162.94 o 
   3  19   8      678.70      712.95     89.59 o 
   4  19   8     2920.44     2917.49    158.57 o 
   5  19   8     1099.38     1041.96    116.33 o 
   6  19   8     3700.76     3878.70    208.99 o 
  -7  20   8        0.25      151.03    108.45 o 
  -6  20   8     7658.72     8202.30    625.93 o 
  -5  20   8        6.34       18.45     88.40 o 
  -4  20   8     7208.52     7880.40    335.77 o 
  -3  20   8      126.99      109.05     79.02 o 
  -2  20   8     6103.34     6237.51    271.88 o 
  -1  20   8       39.49       18.52     49.42 o 
   0  20   8     7082.42     6981.64    184.83 o 
   1  20   8      203.11       76.09     50.00 o 
   2  20   8     5083.45     5500.53    199.21 o 
   3  20   8        0.79      -23.19     48.76 o 
   4  20   8     2724.59     2515.35    153.13 o 
  -6  21   8      119.29      -18.13    126.21 o 
  -5  21   8     1148.97      746.49    165.47 o 
  -4  21   8      391.55      435.60    112.61 o 
  -3  21   8      462.17      380.61     93.76 o 
  -2  21   8     1759.22     1565.72    147.27 o 
  -1  21   8     2503.76     2606.73    195.34 o 
   0  21   8     1957.89     1944.24    187.34 o 
   1  21   8      232.67      242.08     57.97 o 
   2  21   8     3434.38     3732.10    173.64 o 
   3  21   8      799.98      763.41     94.63 o 
  -3  22   8      402.83      216.18     84.26 o 
  -2  22   8     1150.06     1059.65    131.85 o 
  -1  22   8      712.87      613.30    129.05 o 
   0  22   8     2365.59     2414.76    218.92 o 
   1  22   8     1268.83     1376.12    191.11 o 
 -13   0   9      305.87      384.69    254.85 o 
 -11   0   9      235.04      213.09    165.33 o 
  -9   0   9        1.74       28.98     46.82 o 
  -7   0   9      547.15      470.93     63.53 o 
  -5   0   9     1698.70     1636.27    102.23 o 
  -3   0   9     5664.44     5331.53    191.29 o 
  -1   0   9     9398.78     9376.59    336.33 o 
   1   0   9     6921.41     7076.29    227.86 o 
   3   0   9    17448.40    17392.38    434.60 o 
   5   0   9    31066.58    32873.57    628.33 o 
   7   0   9     7489.24     7914.73    213.26 o 
   9   0   9    10227.38    11057.46    357.48 o 
  11   0   9     4311.92     4447.74    442.89 o 
 -14   1   9      190.07      152.48     79.12 o 
 -13   1   9     4268.01     5091.27    249.10 o 
 -12   1   9      177.89      134.96     62.08 o 
 -11   1   9     7055.98     7333.13    355.03 o 
 -10   1   9       37.07        2.28     42.62 o 
  -9   1   9    12876.27    12519.03    301.13 o 
  -8   1   9        0.56       16.40     24.44 o 
  -7   1   9    12949.22    13145.79    294.86 o 
  -6   1   9      383.32      290.47     40.87 o 
  -5   1   9     8354.92     8584.78    166.65 o 
  -4   1   9      957.61      936.33     71.45 o 
  -3   1   9    15667.21    15511.02    260.87 o 
  -2   1   9     1238.63     1065.54     65.52 o 
  -1   1   9    12785.13    13262.43    421.98 o 
   0   1   9     4476.79     4472.60    103.42 o 
   1   1   9     4257.90     4240.63    103.65 o 
   2   1   9     4381.93     4186.10    105.41 o 
   3   1   9     7724.68     7656.38    157.83 o 
   4   1   9     2850.69     2902.65    104.19 o 
   5   1   9     9271.97     9112.09    174.94 o 
   6   1   9     3872.12     3860.12    126.53 o 
   7   1   9      767.70      775.12     50.97 o 
   8   1   9     2933.04     3096.11    104.72 o 
   9   1   9      516.66      400.11     54.70 o 
  10   1   9     2857.81     2982.42    284.74 o 
  11   1   9      106.74       69.78     77.98 o 
 -14   2   9     4273.11     4549.08    261.95 o 
 -13   2   9      126.59       84.95     62.87 o 
 -12   2   9     4775.10     4930.11    234.34 o 
 -11   2   9       77.68       12.58     47.30 o 
 -10   2   9     4606.97     5199.93    219.82 o 
  -9   2   9        0.87       18.23     33.80 o 
  -8   2   9    11183.62    11737.43    230.85 o 
  -7   2   9       48.51       51.59     25.90 o 
  -6   2   9     9953.21    10459.25    193.40 o 
  -5   2   9      316.78      224.38     34.48 o 
  -4   2   9    12224.12    12514.71    225.96 o 
  -3   2   9      517.71      432.22     46.15 o 
  -2   2   9     3987.71     4044.28    125.61 o 
  -1   2   9     1016.53      861.11     62.49 o 
   0   2   9    17385.50    16980.53    277.71 o 
   1   2   9     1437.22     1395.59     57.66 o 
   2   2   9     7736.72     7606.62    142.87 o 
   3   2   9     2270.54     2282.86     77.30 o 
   4   2   9     3865.19     3761.33    126.24 o 
   5   2   9     6763.70     6853.09    136.98 o 
   6   2   9     1514.76     1516.97     70.34 o 
   7   2   9     3103.33     3491.91    104.53 o 
   8   2   9     1058.63     1199.43     96.66 o 
   9   2   9      966.82     1178.67     93.97 o 
  10   2   9      420.02      319.81     64.10 o 
  11   2   9     1610.47     1667.77    148.28 o 
 -14   3   9      963.24      821.08    139.46 o 
 -13   3   9      382.38      325.39     81.95 o 
 -12   3   9      391.86      295.37     91.58 o 
 -11   3   9      329.09      228.22     66.44 o 
 -10   3   9        0.92      -44.10     32.67 o 
  -9   3   9      347.42      121.14     48.61 o 
  -8   3   9       25.85       15.97     27.28 o 
  -7   3   9     1643.06     1532.57     90.06 o 
  -6   3   9      460.68      411.09     44.59 o 
  -5   3   9      324.82      261.60     38.66 o 
  -4   3   9     2091.81     1956.40    113.64 o 
  -3   3   9       43.55       35.56     26.37 o 
  -2   3   9     2951.82     2574.04    119.26 o 
  -1   3   9      126.41      175.93     30.26 o 
   0   3   9     6943.49     7053.77    151.08 o 
   1   3   9     1012.90      968.98     50.79 o 
   2   3   9     8120.83     8173.76    144.23 o 
   3   3   9      167.51      174.84     26.72 o 
   4   3   9    11994.28    12550.81    198.92 o 
   5   3   9       86.79       58.57     23.92 o 
   6   3   9     4344.95     4588.46    108.54 o 
   7   3   9      148.57      118.58     56.99 o 
   8   3   9    13025.93    13871.82    326.06 o 
   9   3   9        4.08      -21.08     39.84 o 
  10   3   9     7306.86     7844.57    223.22 o 
  11   3   9        1.57      -66.96     56.91 o 
 -14   4   9     4827.99     5242.42    309.74 o 
 -13   4   9       26.40       29.53     62.44 o 
 -12   4   9     7687.64     7926.73    282.94 o 
 -11   4   9       24.24        8.70     48.08 o 
 -10   4   9     8360.92     8539.99    243.74 o 
  -9   4   9        0.32       24.39     35.05 o 
  -8   4   9    15719.96    15803.13    286.39 o 
  -7   4   9       25.55       13.66     23.80 o 
  -6   4   9    13633.72    13403.78    270.51 o 
  -5   4   9       79.08       36.11     23.80 o 
  -4   4   9     9370.04     9371.88    252.74 o 
  -3   4   9      208.45      174.84     33.73 o 
  -2   4   9    18032.65    17360.61    286.13 o 
  -1   4   9      485.29      305.02     35.69 o 
   0   4   9    11691.69    11739.64    311.62 o 
   1   4   9      412.56      411.80     40.95 o 
   2   4   9     8817.17     8756.27    184.03 o 
   3   4   9      102.85      103.61     24.35 o 
   4   4   9     7841.71     7463.23    189.36 o 
   5   4   9     1983.72     1814.35     71.92 o 
   6   4   9     1303.78     1331.14     93.29 o 
   7   4   9      137.91       92.98     45.02 o 
   8   4   9     1499.92     1543.94    115.04 o 
   9   4   9     1131.32     1194.55    128.27 o 
  10   4   9      140.16      288.18     64.00 o 
  11   4   9      156.31      134.55     63.87 o 
 -14   5   9      359.53      307.05    103.74 o 
 -13   5   9     2809.89     3323.24    240.49 o 
 -12   5   9       79.07       65.95     56.05 o 
 -11   5   9     4206.85     3968.82    295.10 o 
 -10   5   9       20.81       13.19     38.63 o 
  -9   5   9     5361.90     5169.79    381.51 o 
  -8   5   9       65.15       93.18     39.03 o 
  -7   5   9     5617.81     5627.09    194.80 o 
  -6   5   9      766.90      667.84     55.64 o 
  -5   5   9     5405.09     5048.12    143.50 o 
  -4   5   9     1432.39     1370.06     79.28 o 
  -3   5   9    18087.07    17628.76    317.09 o 
  -2   5   9     3691.22     3570.03    107.91 o 
  -1   5   9     6721.74     6814.82    149.92 o 
   0   5   9     3098.99     3149.21     95.44 o 
   1   5   9     7599.21     7572.25    159.89 o 
   2   5   9     6373.39     6527.23    132.80 o 
   3   5   9     1644.47     1626.68     68.72 o 
   4   5   9     9517.74     9871.24    191.77 o 
   5   5   9     4612.92     4497.57    123.80 o 
   6   5   9     3062.74     3380.64    136.73 o 
   7   5   9      210.25      223.56     54.43 o 
   8   5   9     8444.09     8858.46    251.05 o 
   9   5   9      271.28      217.59     62.45 o 
  10   5   9     4796.39     4990.22    240.87 o 
  11   5   9        7.09      162.83     68.53 o 
 -14   6   9      239.64      226.65     98.00 o 
 -13   6   9      318.86      231.25     93.90 o 
 -12   6   9      960.97      924.79    138.63 o 
 -11   6   9      106.97       57.51     47.21 o 
 -10   6   9     1243.79     1209.63    105.83 o 
  -9   6   9      230.77      259.47     56.92 o 
  -8   6   9     1574.02     1667.69    122.08 o 
  -7   6   9      675.69      655.70     61.51 o 
  -6   6   9      413.17      514.34     76.96 o 
  -5   6   9     1354.09     1405.32     98.20 o 
  -4   6   9      657.41      801.44     65.11 o 
  -3   6   9     3760.88     3845.75    119.40 o 
  -2   6   9     3156.31     3188.75     98.35 o 
  -1   6   9     7032.17     7331.17    162.67 o 
   0   6   9       30.28       45.04     22.51 o 
   1   6   9     7427.08     7420.38    158.52 o 
   2   6   9     2344.35     2247.70     86.62 o 
   3   6   9     8369.62     8480.07    210.72 o 
   4   6   9      294.29      281.09     43.55 o 
   5   6   9    11928.09    12539.78    257.73 o 
   6   6   9      793.32      771.73     87.37 o 
   7   6   9     6750.45     7040.94    279.51 o 
   8   6   9      302.84      182.28     56.87 o 
   9   6   9     4313.49     4755.08    196.80 o 
  10   6   9        3.84       82.45     60.14 o 
  11   6   9     4954.95     5311.42    207.40 o 
 -13   7   9     6601.79     6260.62    309.34 o 
 -12   7   9       96.89      105.60     74.02 o 
 -11   7   9     7389.70     7379.96    309.86 o 
 -10   7   9      206.26      171.51     54.73 o 
  -9   7   9     5705.12     6042.13    199.92 o 
  -8   7   9       15.88       51.09     39.91 o 
  -7   7   9    14768.61    15536.00    340.19 o 
  -6   7   9       18.86       16.01     31.04 o 
  -5   7   9    12220.89    12945.14    289.66 o 
  -4   7   9      235.68      161.93     40.98 o 
  -3   7   9    15364.66    15359.69    268.79 o 
  -2   7   9       47.06       31.68     19.80 o 
  -1   7   9    17187.60    17355.21    266.17 o 
   0   7   9      653.14      690.87     50.49 o 
   1   7   9     9075.23     8898.76    178.99 o 
   2   7   9       69.41       66.21     28.61 o 
   3   7   9     8838.65     8906.54    218.98 o 
   4   7   9      899.56      868.95     77.74 o 
   5   7   9     4568.73     4182.87    154.19 o 
   6   7   9      270.71      222.43     56.89 o 
   7   7   9     1735.10     1744.47    187.09 o 
   8   7   9      152.86       93.74     51.76 o 
   9   7   9      607.69      445.69     99.97 o 
  10   7   9       16.90       52.90     64.36 o 
  11   7   9       88.26      386.38    103.34 o 
 -13   8   9      780.44      819.76    158.15 o 
 -12   8   9     1226.13     1193.71    155.84 o 
 -11   8   9      219.01      185.99     68.96 o 
 -10   8   9     1546.13     1661.23    123.02 o 
  -9   8   9       38.89       55.32     41.76 o 
  -8   8   9     6385.22     6253.53    248.47 o 
  -7   8   9       69.36      104.35     40.54 o 
  -6   8   9     2508.48     2722.85    171.70 o 
  -5   8   9      503.24      522.11     61.83 o 
  -4   8   9     5181.74     5042.04    157.30 o 
  -3   8   9     2307.76     2201.64     96.96 o 
  -2   8   9     7897.27     7704.80    147.77 o 
  -1   8   9     4893.25     5150.89    124.35 o 
   0   8   9     4543.69     4551.08    121.46 o 
   1   8   9     3834.89     4023.64    125.39 o 
   2   8   9     2557.26     2422.52    103.63 o 
   3   8   9    11083.61    10997.59    292.93 o 
   4   8   9     3182.11     3082.78    135.27 o 
   5   8   9     5518.60     5361.38    194.65 o 
   6   8   9      283.69      352.18     84.75 o 
   7   8   9     8509.23     8451.70    283.71 o 
   8   8   9      294.99      277.25     98.83 o 
   9   8   9     3599.04     3482.34    206.42 o 
  10   8   9       46.75       91.90     71.24 o 
 -13   9   9     1753.30     1752.63    250.76 o 
 -12   9   9       30.76       24.24     69.80 o 
 -11   9   9     1617.88     1304.09    128.89 o 
 -10   9   9        0.45       29.35     51.15 o 
  -9   9   9     1713.54     1947.18    127.31 o 
  -8   9   9       25.70       26.69     35.12 o 
  -7   9   9     2189.79     2109.35    175.83 o 
  -6   9   9      639.45      548.69     65.35 o 
  -5   9   9     3179.05     3160.42    178.89 o 
  -4   9   9      932.36      838.22     73.98 o 
  -3   9   9     2088.08     2162.48     97.69 o 
  -2   9   9     4965.71     5097.83    117.39 o 
  -1   9   9     4504.47     4568.24    146.01 o 
   0   9   9     4863.49     4954.98    198.51 o 
   1   9   9      638.39      734.31     82.92 o 
   2   9   9     6299.20     6160.80    182.55 o 
   3   9   9     3793.77     3683.57    167.87 o 
   4   9   9    10200.92    10095.21    278.94 o 
   5   9   9      400.88      303.58     63.91 o 
   6   9   9     4928.15     4566.33    206.86 o 
   7   9   9      744.94      688.40    132.34 o 
   8   9   9     5196.46     5042.55    239.14 o 
   9   9   9       18.19       87.50     64.06 o 
  10   9   9     3500.08     3347.51    237.92 o 
 -13  10   9        0.12       54.79     76.49 o 
 -12  10   9     4731.16     4745.07    304.28 o 
 -11  10   9       96.11       51.41     60.05 o 
 -10  10   9     5801.55     6079.74    244.02 o 
  -9  10   9        1.60      -45.89     45.98 o 
  -8  10   9    15466.80    16079.17    362.48 o 
  -7  10   9        3.34      -15.16     33.53 o 
  -6  10   9     8751.07     9371.00    243.64 o 
  -5  10   9        9.75       34.13     32.78 o 
  -4  10   9     9693.73     9751.67    238.59 o 
  -3  10   9       47.96       21.14     25.51 o 
  -2  10   9    24209.72    24473.17    379.87 o 
  -1  10   9        1.43       -4.13     25.12 o 
   0  10   9     7603.76     7590.27    182.11 o 
   1  10   9        0.44      -33.31     22.14 o 
   2  10   9    11025.31    10311.45    282.43 o 
   3  10   9        3.96       10.85     38.72 o 
   4  10   9     4474.40     4239.07    165.20 o 
   5  10   9       60.64      110.62     54.21 o 
   6  10   9     2101.52     1983.38    135.58 o 
   7  10   9       93.49      134.54     54.45 o 
   8  10   9      434.74      481.22     90.84 o 
   9  10   9       11.37       49.54     61.00 o 
  10  10   9       49.33      156.27     76.74 o 
 -12  11   9       11.75      -33.35     57.34 o 
 -11  11   9     1243.09     1255.67    134.78 o 
 -10  11   9        1.08      -24.73     51.47 o 
  -9  11   9      369.55      393.70    110.93 o 
  -8  11   9      363.50      242.33     56.95 o 
  -7  11   9     4525.46     4684.18    218.46 o 
  -6  11   9      487.57      363.43     59.19 o 
  -5  11   9     2398.24     2673.16    141.92 o 
  -4  11   9     1094.24     1080.92    106.14 o 
  -3  11   9     2141.50     2283.03    104.61 o 
  -2  11   9     4879.75     4785.42    133.79 o 
  -1  11   9     3104.85     2828.62    156.83 o 
   0  11   9     2796.22     2901.25    105.42 o 
   1  11   9     1583.18     1616.26     93.68 o 
   2  11   9     8102.91     8512.80    254.84 o 
   3  11   9     1264.44     1342.60    103.76 o 
   4  11   9     5025.78     5211.31    178.69 o 
   5  11   9       96.36       86.77     49.57 o 
   6  11   9     5551.40     6074.05    285.40 o 
   7  11   9       88.96       85.37     51.93 o 
   8  11   9     4343.36     4084.09    238.56 o 
   9  11   9       70.30      -13.98     62.64 o 
  10  11   9     1969.41     1636.91    168.13 o 
 -12  12   9     1754.31     2075.96    212.86 o 
 -11  12   9       16.63      -10.21     60.42 o 
 -10  12   9     2069.99     2150.48    161.85 o 
  -9  12   9       87.83       84.10     56.25 o 
  -8  12   9     2767.84     2687.52    192.64 o 
  -7  12   9      255.50      265.15     58.47 o 
  -6  12   9     6355.78     6241.98    232.72 o 
  -5  12   9     1075.34     1027.05     88.28 o 
  -4  12   9     1479.88     1577.60    159.86 o 
  -3  12   9     1015.73      981.22     68.37 o 
  -2  12   9     6518.53     6678.65    160.96 o 
  -1  12   9     2465.49     2474.93    116.66 o 
   0  12   9     4023.47     3883.82    138.53 o 
   1  12   9     2760.16     2784.20    121.07 o 
   2  12   9     4564.13     4313.28    178.54 o 
   3  12   9     5969.04     6101.57    195.31 o 
   4  12   9     1587.67     1531.66    130.36 o 
   5  12   9     2272.78     2106.75    155.84 o 
   6  12   9      870.50      756.90    121.24 o 
   7  12   9     2105.82     2108.76    146.79 o 
   8  12   9      131.35       98.75     58.11 o 
   9  12   9     3044.93     3171.14    190.53 o 
 -11  13   9     4995.27     5238.30    440.31 o 
 -10  13   9        8.32       -4.33     54.70 o 
  -9  13   9     5980.49     6060.00    248.24 o 
  -8  13   9        9.76       95.91     54.04 o 
  -7  13   9     9411.38     9185.80    286.53 o 
  -6  13   9       14.91       35.16     41.76 o 
  -5  13   9    11837.02    12107.08    379.56 o 
  -4  13   9      141.88       52.49     39.28 o 
  -3  13   9    12219.22    11910.21    237.07 o 
  -2  13   9        2.52       42.72     31.46 o 
  -1  13   9    11576.56    11204.82    248.75 o 
   0  13   9      635.78      719.88     70.32 o 
   1  13   9     7186.40     7138.34    212.64 o 
   2  13   9     1063.52      932.66     80.03 o 
   3  13   9     6887.95     6702.29    190.48 o 
   4  13   9      121.53       87.81     52.62 o 
   5  13   9     1442.49     1380.74    133.87 o 
   6  13   9      641.61      527.13     82.01 o 
   7  13   9      835.07      864.89    101.47 o 
   8  13   9      103.19      143.52     64.47 o 
   9  13   9      509.01      379.90     87.87 o 
 -11  14   9      109.09      124.84     86.54 o 
 -10  14   9      417.08      566.18    118.86 o 
  -9  14   9       10.86       16.59     59.07 o 
  -8  14   9     1955.35     2197.92    185.81 o 
  -7  14   9      297.03      235.82     95.95 o 
  -6  14   9      576.95      520.45    159.76 o 
  -5  14   9      627.18      685.67     94.71 o 
  -4  14   9      333.09      181.23     50.63 o 
  -3  14   9     2680.83     2983.84    126.85 o 
  -2  14   9     4596.71     4520.88    128.28 o 
  -1  14   9     2409.35     2233.57    103.24 o 
   0  14   9       18.34      -12.22     32.69 o 
   1  14   9     4602.07     4744.90    233.27 o 
   2  14   9      324.34      342.90     57.82 o 
   3  14   9     7916.27     8042.65    215.70 o 
   4  14   9      208.57       98.24     57.89 o 
   5  14   9     5071.83     5009.83    304.83 o 
   6  14   9      166.65      152.97     64.04 o 
   7  14   9     3489.41     3727.78    196.86 o 
   8  14   9      246.11      217.51     72.10 o 
 -10  15   9        0.21      -63.23     65.30 o 
  -9  15   9     3450.12     3829.84    295.93 o 
  -8  15   9       46.85       32.04     54.60 o 
  -7  15   9     2106.41     2656.71    240.06 o 
  -6  15   9       26.12       13.35     55.58 o 
  -5  15   9     5481.64     5698.62    215.85 o 
  -4  15   9      303.39      133.67     46.62 o 
  -3  15   9     5319.23     5272.60    165.80 o 
  -2  15   9     2274.12     2072.49    103.24 o 
  -1  15   9     6612.71     6689.74    174.15 o 
   0  15   9      883.27      918.92     90.30 o 
   1  15   9     2503.00     2515.47    118.85 o 
   2  15   9     1681.98     1732.35    112.27 o 
   3  15   9     2980.67     3045.70    143.31 o 
   4  15   9     2105.44     2192.68    165.77 o 
   5  15   9      496.93      282.33     83.09 o 
   6  15   9     2274.53     2029.40    151.27 o 
   7  15   9      176.60       90.09     60.75 o 
   8  15   9     3006.32     3043.51    241.38 o 
 -10  16   9     3991.70     4604.27    288.47 o 
  -9  16   9       36.31      116.71     79.32 o 
  -8  16   9     7101.31     7934.37    421.24 o 
  -7  16   9       27.81      -12.23     57.27 o 
  -6  16   9     7706.07     7788.07    305.50 o 
  -5  16   9       62.65       28.16     58.08 o 
  -4  16   9     4690.70     4479.60    172.06 o 
  -3  16   9      610.83      699.53     81.99 o 
  -2  16   9    11889.11    11318.15    243.22 o 
  -1  16   9      372.82      230.56     50.15 o 
   0  16   9     3586.17     3963.82    157.33 o 
   1  16   9      796.88      742.77     71.61 o 
   2  16   9     3457.14     3120.14    145.78 o 
   3  16   9     1036.59      995.19     93.23 o 
   4  16   9     1227.30     1144.99    129.07 o 
   5  16   9      893.07      702.07     95.03 o 
   6  16   9     1503.69     1522.99    134.64 o 
   7  16   9      681.54      565.55     95.83 o 
  -9  17   9      141.36       46.43    112.28 o 
  -8  17   9        4.25       -4.78     92.58 o 
  -7  17   9      467.87      305.90    117.62 o 
  -6  17   9      226.45      225.13    108.49 o 
  -5  17   9       22.00       28.22     61.75 o 
  -4  17   9      908.22      736.39    208.74 o 
  -3  17   9        2.22       -6.78     38.83 o 
  -2  17   9     2453.00     2574.91    129.47 o 
  -1  17   9        7.25       -0.44     37.35 o 
   0  17   9     3848.91     4025.53    150.69 o 
   1  17   9      267.13      302.33     56.14 o 
   2  17   9     5031.87     5626.39    189.39 o 
   3  17   9      171.01      196.10     61.70 o 
   4  17   9     3734.25     3733.70    233.39 o 
   5  17   9       69.04       30.08     55.46 o 
   6  17   9     6418.79     6472.06    251.78 o 
  -8  18   9     4497.55     4694.19    356.60 o 
  -7  18   9       57.38      202.22    122.77 o 
  -6  18   9     5113.45     5716.30    604.15 o 
  -5  18   9       37.73      109.94    146.34 o 
  -4  18   9     6664.08     6738.02    345.19 o 
  -3  18   9      597.21      376.16    114.64 o 
  -2  18   9     4701.62     4764.47    161.77 o 
  -1  18   9      684.84      653.13     67.96 o 
   0  18   9     7107.56     7136.71    217.74 o 
   1  18   9      709.43      598.04     72.16 o 
   2  18   9     1150.20     1115.93     95.15 o 
   3  18   9     2390.74     2405.34    161.51 o 
   4  18   9     2118.38     2110.87    139.54 o 
   5  18   9      972.68     1346.39    138.02 o 
   6  18   9     1003.24     1098.00    124.01 o 
  -7  19   9     5748.57     5921.75    456.31 o 
  -6  19   9       24.85       -1.86    119.65 o 
  -5  19   9     5858.44     6001.56    550.68 o 
  -4  19   9      166.73      166.76    150.77 o 
  -3  19   9     4452.82     4686.90    251.52 o 
  -2  19   9      274.54      223.44     72.89 o 
  -1  19   9     4875.48     4791.58    185.38 o 
   0  19   9      966.77      779.18     75.12 o 
   1  19   9     1192.03     1262.65     98.97 o 
   2  19   9      868.08      807.84     86.47 o 
   3  19   9     4603.32     4389.37    208.05 o 
   4  19   9      756.27      607.89     86.63 o 
   5  19   9     1379.40     1199.23    170.89 o 
  -6  20   9        4.26      -57.40    135.64 o 
  -5  20   9      416.25      273.84    189.75 o 
  -4  20   9      131.77      -15.13    115.65 o 
  -3  20   9      947.09      762.37    155.77 o 
  -2  20   9        4.46        1.55     54.08 o 
  -1  20   9     1875.87     1952.03    129.04 o 
   0  20   9       49.05       -8.23     45.46 o 
   1  20   9     2591.38     2577.72    137.71 o 
   2  20   9      136.52      144.23     62.15 o 
   3  20   9     2962.38     3108.73    167.19 o 
  -4  21   9      388.84      259.71    183.47 o 
  -3  21   9     3828.03     4504.84    330.35 o 
  -2  21   9      352.68      153.25     92.86 o 
  -1  21   9     1852.08     1918.81    145.53 o 
   0  21   9        9.85      -14.05     53.46 o 
   1  21   9     3210.38     3220.58    155.03 o 
   2  21   9      488.12      263.00     70.58 o 
 -14   0  10     5030.56     5076.69    370.45 o 
 -12   0  10     7897.20     8039.74    780.98 o 
 -10   0  10    13566.89    13936.53    540.75 o 
  -8   0  10    16941.04    16700.23    473.44 o 
  -6   0  10    16230.23    16775.90    395.55 o 
  -4   0  10    21767.54    21342.39    457.77 o 
  -2   0  10    22825.13    21105.38    528.02 o 
   0   0  10    13145.99    12946.64    368.07 o 
   2   0  10       98.42      119.99     48.06 o 
   4   0  10    11642.38    10752.13    272.49 o 
   6   0  10     1886.94     1694.81    116.70 o 
   8   0  10     1684.31     1641.59    126.67 o 
  10   0  10      350.20      385.78    171.47 o 
 -14   1  10      220.50      197.89    118.80 o 
 -13   1  10      909.74      724.61    109.42 o 
 -12   1  10      176.78      102.31     61.65 o 
 -11   1  10     1029.79      896.63    137.19 o 
 -10   1  10        6.43       38.79     42.79 o 
  -9   1  10     4807.01     4843.34    156.57 o 
  -8   1  10      393.50      366.08     47.95 o 
  -7   1  10     3019.53     2906.04    102.24 o 
  -6   1  10      866.63      781.28     73.10 o 
  -5   1  10     2508.50     2331.92    102.72 o 
  -4   1  10     4865.42     4816.44    127.13 o 
  -3   1  10     8252.81     8190.23    173.40 o 
  -2   1  10     5419.38     5408.67    143.45 o 
  -1   1  10       42.42       58.33     30.09 o 
   0   1  10     5406.04     5568.23    235.64 o 
   1   1  10     8255.87     7991.48    168.26 o 
   2   1  10      323.37      339.72     41.78 o 
   3   1  10      927.46      987.17     63.14 o 
   4   1  10    10382.54    10439.12    204.23 o 
   5   1  10     1104.82     1071.39     63.48 o 
   6   1  10     7997.41     8055.36    160.51 o 
   7   1  10      597.54      614.73     57.57 o 
   8   1  10     8139.40     8581.67    186.45 o 
   9   1  10      292.23      217.03     68.45 o 
  10   1  10     3382.32     3875.84    478.95 o 
  11   1  10       45.23       49.58     96.43 o 
 -14   2  10     1830.72     2252.53    189.80 o 
 -13   2  10      279.10      161.87     80.97 o 
 -12   2  10     3099.97     3614.95    243.52 o 
 -11   2  10        7.49       -5.66     45.61 o 
 -10   2  10     5306.81     5270.67    204.03 o 
  -9   2  10        7.04       21.62     36.23 o 
  -8   2  10     9553.91     9835.45    211.77 o 
  -7   2  10      462.64      389.77     43.87 o 
  -6   2  10     2954.55     3373.78    105.86 o 
  -5   2  10     1978.98     1723.46     95.60 o 
  -4   2  10    12137.15    12500.73    232.92 o 
  -3   2  10     3081.04     3036.66    131.06 o 
  -2   2  10     8728.48     8658.49    194.51 o 
  -1   2  10     1988.14     1969.19     83.33 o 
   0   2  10      557.33      619.52     51.82 o 
   1   2  10    10207.80     9903.48    209.14 o 
   2   2  10       98.46      132.24     29.49 o 
   3   2  10     5854.28     5917.81    129.64 o 
   4   2  10      141.04      124.18     29.28 o 
   5   2  10     2735.97     2835.50     97.91 o 
   6   2  10      896.66      869.02     56.66 o 
   7   2  10     5740.91     6085.79    140.93 o 
   8   2  10       40.41      124.33     47.46 o 
   9   2  10     5476.76     5698.06    184.78 o 
  10   2  10        4.00       16.48     61.78 o 
  11   2  10     3566.98     3710.22    290.06 o 
 -14   3  10        1.37        6.03     68.87 o 
 -13   3  10     6059.51     5898.29    312.56 o 
 -12   3  10        0.46      -50.80     54.66 o 
 -11   3  10     7473.11     8160.43    328.12 o 
 -10   3  10       27.57       47.39     42.78 o 
  -9   3  10    18523.64    18850.82    402.72 o 
  -8   3  10       39.38       32.45     33.51 o 
  -7   3  10    18978.23    19503.17    363.44 o 
  -6   3  10      458.83      434.08     48.15 o 
  -5   3  10    20575.51    20772.29    340.58 o 
  -4   3  10        4.25       12.98     21.91 o 
  -3   3  10    11882.61    12169.29    336.95 o 
  -2   3  10      590.38      553.45     53.94 o 
  -1   3  10     3780.31     3974.77    121.28 o 
   0   3  10      132.34      104.85     27.60 o 
   1   3  10     9518.77     9715.66    194.60 o 
   2   3  10       12.28       33.43     24.14 o 
   3   3  10     5108.79     4838.69    150.24 o 
   4   3  10     1584.74     1443.34     70.05 o 
   5   3  10     1185.83     1169.56     64.46 o 
   6   3  10     3103.67     3233.25    107.01 o 
   7   3  10      311.71      411.69     65.10 o 
   8   3  10      109.08       84.53     44.12 o 
   9   3  10      161.70      594.95     75.58 o 
  10   3  10       45.01       17.82     48.82 o 
  11   3  10        0.49      322.03     85.10 o 
 -14   4  10      697.46      531.73    118.88 o 
 -13   4  10      173.78      123.45     74.77 o 
 -12   4  10      795.03      770.59    109.76 o 
 -11   4  10       18.57      -18.38     49.40 o 
 -10   4  10      650.69      706.72     96.79 o 
  -9   4  10      276.11      214.72     54.44 o 
  -8   4  10     1340.95     1340.77    104.72 o 
  -7   4  10      732.66      645.72     57.45 o 
  -6   4  10      426.85      400.19     63.13 o 
  -5   4  10     1742.13     1390.61     81.93 o 
  -4   4  10      947.10      933.33     70.81 o 
  -3   4  10     4270.74     4424.11    132.98 o 
  -2   4  10       17.83       36.40     25.94 o 
  -1   4  10     3765.73     3922.82    112.46 o 
   0   4  10     3342.36     3353.72    104.27 o 
   1   4  10     4721.54     4872.21    150.43 o 
   2   4  10      404.93      384.60     47.66 o 
   3   4  10    12920.05    13450.72    262.99 o 
   4   4  10     1729.10     1928.31     79.23 o 
   5   4  10     1901.92     2131.99     87.94 o 
   6   4  10      129.25       97.60     43.74 o 
   7   4  10     1737.77     2085.98    163.62 o 
   8   4  10      127.52      130.58     55.13 o 
   9   4  10    12209.43    13166.85    410.60 o 
  10   4  10        3.99       33.02     50.11 o 
 -13   5  10     3856.04     3472.29    252.11 o 
 -12   5  10      186.77      103.87     68.28 o 
 -11   5  10     4378.26     4244.51    229.91 o 
 -10   5  10       89.45       79.64     48.41 o 
  -9   5  10     6487.03     6524.01    208.13 o 
  -8   5  10        2.42       35.38     36.54 o 
  -7   5  10    16449.88    16134.56    313.69 o 
  -6   5  10     1140.97     1001.64     75.12 o 
  -5   5  10    13271.02    12298.60    278.96 o 
  -4   5  10     2365.98     2157.84    109.82 o 
  -3   5  10     3193.80     3290.36    126.59 o 
  -2   5  10     1445.25     1318.89     78.06 o 
  -1   5  10     3176.11     3181.50    110.77 o 
   0   5  10     4251.40     4333.63    126.76 o 
   1   5  10     2474.10     2527.67    100.03 o 
   2   5  10     3542.64     3450.41    115.15 o 
   3   5  10     7129.64     7045.08    191.95 o 
   4   5  10     4806.93     5277.94    146.19 o 
   5   5  10      127.34      186.52     46.45 o 
   6   5  10     2723.89     2894.46    153.02 o 
   7   5  10      267.13      189.56     60.08 o 
   8   5  10     1266.78     1143.51    112.89 o 
   9   5  10      271.25      683.92     91.67 o 
  10   5  10     1539.13     1689.81    123.46 o 
 -13   6  10      154.99      168.90     83.04 o 
 -12   6  10     6413.48     7066.19    329.93 o 
 -11   6  10       14.13       90.13     51.24 o 
 -10   6  10    10022.12    10148.86    382.81 o 
  -9   6  10        7.89       32.69     42.26 o 
  -8   6  10    18613.72    18473.25    394.38 o 
  -7   6  10        1.93        5.49     29.56 o 
  -6   6  10     3955.80     3788.78    153.08 o 
  -5   6  10      528.68      507.70     61.86 o 
  -4   6  10    15147.65    14241.54    340.55 o 
  -3   6  10      352.45      228.29     44.21 o 
  -2   6  10    11146.13    10832.42    227.03 o 
  -1   6  10      162.15       96.50     41.03 o 
   0   6  10     7763.42     7962.67    183.77 o 
   1   6  10     1102.95      944.37     66.54 o 
   2   6  10     6328.74     6203.16    179.10 o 
   3   6  10     2793.71     2782.18    122.27 o 
   4   6  10     1883.27     2130.25    192.93 o 
   5   6  10       40.59       72.82     37.67 o 
   6   6  10     2294.60     2171.69    175.76 o 
   7   6  10      245.34      258.55     74.66 o 
   8   6  10      597.05      777.51     91.99 o 
   9   6  10     2490.95     2259.25    149.80 o 
  10   6  10      149.35      149.76     69.96 o 
 -13   7  10      125.63      158.23     91.66 o 
 -12   7  10      118.56       37.75     67.50 o 
 -11   7  10       48.50       91.96     57.61 o 
 -10   7  10      104.82       96.22     52.18 o 
  -9   7  10      162.43      192.31     55.25 o 
  -8   7  10      230.72      276.32     56.81 o 
  -7   7  10      403.44      433.74     56.67 o 
  -6   7  10     2004.23     1828.15    188.03 o 
  -5   7  10        3.26       23.92     31.14 o 
  -4   7  10     3101.79     2971.52    127.78 o 
  -3   7  10      335.14      309.95     48.70 o 
  -2   7  10     8592.05     8456.70    196.63 o 
  -1   7  10     2363.64     2248.13     98.62 o 
   0   7  10     5234.49     5314.45    143.66 o 
   1   7  10       63.26       28.63     30.12 o 
   2   7  10     8136.08     8237.69    214.32 o 
   3   7  10        7.82       12.57     29.71 o 
   4   7  10     7631.26     8041.01    281.38 o 
   5   7  10      711.38      574.23     79.04 o 
   6   7  10    12582.29    13014.96    419.18 o 
   7   7  10        0.80       48.02     47.46 o 
   8   7  10     6326.69     6548.33    373.83 o 
   9   7  10        7.46       -6.78     50.41 o 
  10   7  10     2266.08     2575.75    199.11 o 
 -13   8  10      257.82      144.51     86.29 o 
 -12   8  10     3844.98     3932.11    257.73 o 
 -11   8  10       26.14       68.42     59.06 o 
 -10   8  10     9829.00    10150.86    284.37 o 
  -9   8  10      164.29       91.59     45.94 o 
  -8   8  10     9569.68     9975.79    267.22 o 
  -7   8  10      314.00      231.45     47.22 o 
  -6   8  10     8152.41     7867.71    220.28 o 
  -5   8  10      812.21      751.48     74.69 o 
  -4   8  10     3217.71     3149.06    134.78 o 
  -3   8  10     1745.80     1697.58     94.84 o 
  -2   8  10    19633.52    18852.59    339.62 o 
  -1   8  10     3636.11     3463.25    118.70 o 
   0   8  10     4528.13     4393.47    147.86 o 
   1   8  10     2524.22     2362.54    165.39 o 
   2   8  10     1784.57     2119.33    160.15 o 
   3   8  10     4609.17     4099.71    177.03 o 
   4   8  10     2314.17     2371.06    143.92 o 
   5   8  10     3784.22     3753.91    203.58 o 
   6   8  10     2712.64     2578.94    198.10 o 
   7   8  10     2134.26     2166.11    162.21 o 
   8   8  10      482.89      444.85    100.03 o 
   9   8  10     3682.13     3482.79    226.89 o 
  10   8  10      153.77      103.22     79.01 o 
 -13   9  10     6017.59     6092.11    326.06 o 
 -12   9  10       91.78      171.18     72.91 o 
 -11   9  10     4295.86     3925.33    268.46 o 
 -10   9  10      248.75      170.59     67.02 o 
  -9   9  10     5560.93     5760.22    203.38 o 
  -8   9  10      149.25       61.68     44.64 o 
  -7   9  10     7002.12     6749.12    207.95 o 
  -6   9  10      149.28      176.90     48.51 o 
  -5   9  10     5815.20     5417.25    174.94 o 
  -4   9  10      532.72      434.33     57.87 o 
  -3   9  10    16583.25    16814.39    317.82 o 
  -2   9  10     1565.26     1367.62     82.66 o 
  -1   9  10     4049.94     4004.78    146.74 o 
   0   9  10      494.45      425.59     60.51 o 
   1   9  10     5921.48     5661.71    173.34 o 
   2   9  10      301.88      416.67     68.66 o 
   3   9  10     8297.42     7665.47    245.79 o 
   4   9  10     1043.84      996.92    144.32 o 
   5   9  10     1810.41     1266.49    143.87 o 
   6   9  10     2586.28     2625.17    200.99 o 
   7   9  10     1152.14     1024.05    122.13 o 
   8   9  10     1101.98      911.22    120.83 o 
   9   9  10      418.34      271.75     84.82 o 
 -12  10  10       33.27      -18.05     62.19 o 
 -11  10  10        7.97      -28.22     55.80 o 
 -10  10  10      343.22      425.12    120.64 o 
  -9  10  10       23.09       43.59     45.94 o 
  -8  10  10       83.88      165.52     51.23 o 
  -7  10  10      648.08      745.97     81.52 o 
  -6  10  10      199.95      216.14     75.74 o 
  -5  10  10     1506.18     1274.88     96.29 o 
  -4  10  10       88.06       69.98     38.11 o 
  -3  10  10     3464.57     3426.92    124.57 o 
  -2  10  10      885.46      828.37     76.76 o 
  -1  10  10     4310.35     4539.67    155.39 o 
   0  10  10      304.41      263.87     50.16 o 
   1  10  10     6596.38     6826.80    297.97 o 
   2  10  10      611.74      493.67     76.36 o 
   3  10  10    11044.93    10998.55    311.39 o 
   4  10  10       22.09       68.43     47.17 o 
   5  10  10     2859.90     3111.75    212.16 o 
   6  10  10       10.85       16.55     55.22 o 
   7  10  10     7593.33     7793.49    288.10 o 
   8  10  10        2.90       71.07     60.37 o 
   9  10  10     5540.02     5579.55    305.76 o 
 -12  11  10        4.63       17.66     67.01 o 
 -11  11  10     6178.80     6808.35    344.38 o 
 -10  11  10        2.97      -22.55     54.45 o 
  -9  11  10     5590.99     5837.63    236.75 o 
  -8  11  10       31.04      -20.16     38.29 o 
  -7  11  10     8382.78     8463.80    242.10 o 
  -6  11  10        3.45       10.24     36.66 o 
  -5  11  10    10029.82    10455.07    264.02 o 
  -4  11  10      332.92      307.13     53.60 o 
  -3  11  10    10132.94     9798.24    250.98 o 
  -2  11  10     1005.75      950.49     84.32 o 
  -1  11  10     2798.76     3121.17    139.19 o 
   0  11  10      679.05      772.53     75.85 o 
   1  11  10     5298.47     4834.60    165.18 o 
   2  11  10     1852.77     1731.11    128.66 o 
   3  11  10     5590.58     5096.28    183.78 o 
   4  11  10     2435.04     2407.79    269.67 o 
   5  11  10      620.19      475.23     99.80 o 
   6  11  10      379.66      304.43     76.82 o 
   7  11  10      980.76      795.30    106.56 o 
   8  11  10      610.15      597.48    107.73 o 
   9  11  10       93.65      142.96     80.47 o 
 -11  12  10       13.73       48.44     61.23 o 
 -10  12  10     4179.32     4499.89    227.13 o 
  -9  12  10      113.81       93.05     62.55 o 
  -8  12  10     7302.34     7759.54    269.27 o 
  -7  12  10      301.98      177.03     56.52 o 
  -6  12  10     5406.57     5789.10    192.06 o 
  -5  12  10      553.99      502.33     67.14 o 
  -4  12  10     2483.63     2474.31    151.33 o 
  -3  12  10     2399.96     2486.79    127.50 o 
  -2  12  10     9255.21     9132.76    242.37 o 
  -1  12  10     1633.46     1667.95    124.03 o 
   0  12  10     4050.08     3745.99    258.28 o 
   1  12  10     2760.25     2633.46    133.62 o 
   2  12  10     3972.60     4033.27    170.50 o 
   3  12  10     3484.85     3382.08    160.52 o 
   4  12  10     2063.58     1768.96    122.49 o 
   5  12  10     1232.36     1167.89    122.98 o 
   6  12  10      918.11      632.79     89.05 o 
   7  12  10     3309.03     2951.13    256.20 o 
   8  12  10       60.82       90.81     70.27 o 
 -11  13  10      239.42      199.88     81.51 o 
 -10  13  10      146.34       98.96     69.64 o 
  -9  13  10      193.47      162.33     74.72 o 
  -8  13  10      241.85      257.00     72.08 o 
  -7  13  10      157.86      166.05     60.19 o 
  -6  13  10      889.37      570.47    106.96 o 
  -5  13  10     1124.79     1183.75    113.53 o 
  -4  13  10     2701.57     2199.07    141.69 o 
  -3  13  10       84.79       79.15     42.07 o 
  -2  13  10     5298.30     5660.65    227.95 o 
  -1  13  10      485.93      412.55     73.50 o 
   0  13  10     4345.18     4463.75    168.78 o 
   1  13  10       80.91       53.05     35.49 o 
   2  13  10     7723.17     8186.33    252.41 o 
   3  13  10       36.99      -11.81     40.20 o 
   4  13  10     6925.10     6790.12    255.96 o 
   5  13  10      432.23      511.90     91.59 o 
   6  13  10     5294.12     5761.57    229.54 o 
   7  13  10      233.16      217.66     68.40 o 
   8  13  10     1684.14     1483.55    155.44 o 
 -10  14  10     5779.20     6389.06    266.90 o 
  -9  14  10       25.12       22.77     59.33 o 
  -8  14  10     7478.17     7598.13    271.37 o 
  -7  14  10      543.91      632.18    110.88 o 
  -6  14  10     7297.07     7833.02    457.66 o 
  -5  14  10      207.42      203.44     63.43 o 
  -4  14  10     3391.33     2852.27    161.23 o 
  -3  14  10      153.85       97.77     44.78 o 
  -2  14  10    10056.70    10087.05    300.22 o 
  -1  14  10      397.52      388.99     83.36 o 
   0  14  10     4024.85     3884.93    212.49 o 
   1  14  10      237.26      137.93     46.12 o 
   2  14  10     5275.43     4879.58    208.50 o 
   3  14  10     1497.43     1241.81    108.00 o 
   4  14  10     3769.33     3747.95    210.00 o 
   5  14  10       52.25       14.16     59.06 o 
   6  14  10      606.11      540.78     99.32 o 
   7  14  10      620.28      441.16     97.70 o 
 -10  15  10       51.39      -42.47     79.05 o 
  -9  15  10     3571.32     3711.77    209.62 o 
  -8  15  10       19.10       56.64     69.38 o 
  -7  15  10     2400.25     2306.07    212.61 o 
  -6  15  10      293.26      241.96     80.55 o 
  -5  15  10     2938.39     2896.94    209.86 o 
  -4  15  10      676.26      634.72    143.52 o 
  -3  15  10     5468.11     5348.37    209.96 o 
  -2  15  10     1393.39     1363.91    122.21 o 
  -1  15  10     2015.49     1829.79    139.11 o 
   0  15  10     2490.79     2679.33    146.82 o 
   1  15  10     2296.18     1973.59    200.45 o 
   2  15  10     4117.48     4359.44    158.91 o 
   3  15  10     2431.96     2314.02    147.86 o 
   4  15  10     2917.88     2781.96    189.90 o 
   5  15  10       35.18       33.91     60.00 o 
   6  15  10     2493.28     2440.47    169.43 o 
   7  15  10      322.85      370.28     83.31 o 
  -9  16  10       77.43      219.95    123.09 o 
  -8  16  10      269.72      317.17    136.73 o 
  -7  16  10      409.17      333.84     93.98 o 
  -6  16  10     1022.61      845.22    121.81 o 
  -5  16  10      738.29      766.49    116.32 o 
  -4  16  10      974.09     1083.25    320.47 o 
  -3  16  10     2178.95     2188.83    150.18 o 
  -2  16  10      162.77       94.75     55.89 o 
  -1  16  10     1646.04     1745.09    125.07 o 
   0  16  10     1159.73      951.28     98.57 o 
   1  16  10     3944.75     4294.69    172.88 o 
   2  16  10     1775.27     1819.60    113.13 o 
   3  16  10     5281.76     5172.68    179.25 o 
   4  16  10     1025.63      710.03    190.62 o 
   5  16  10     2228.81     2199.66    161.79 o 
   6  16  10        9.33      -36.54     54.05 o 
  -8  17  10        3.65      -18.83     99.38 o 
  -7  17  10     5503.81     5454.29    367.41 o 
  -6  17  10        0.11       79.35     67.69 o 
  -5  17  10     5712.01     5261.16    259.03 o 
  -4  17  10        3.18       10.18     76.33 o 
  -3  17  10     7714.99     7480.39    261.12 o 
  -2  17  10      199.40      160.07     60.53 o 
  -1  17  10     7835.22     8231.80    251.24 o 
   0  17  10      115.71       98.01     54.24 o 
   1  17  10     5596.71     5667.48    179.40 o 
   2  17  10        0.94        1.64     43.41 o 
   3  17  10     1869.68     1803.93    130.13 o 
   4  17  10       47.71       10.24     80.89 o 
   5  17  10     1289.20     1330.58    130.87 o 
  -8  18  10     1598.01     1078.41    200.27 o 
  -7  18  10      498.44      646.82    160.41 o 
  -6  18  10     3315.75     3039.44    283.58 o 
  -5  18  10      639.40      517.36    133.64 o 
  -4  18  10     1164.00      699.30    144.36 o 
  -3  18  10     2021.90     2186.98    229.68 o 
  -2  18  10     5406.12     5703.03    237.76 o 
  -1  18  10     1517.06     1631.87    127.29 o 
   0  18  10      393.22      243.02     63.23 o 
   1  18  10     2610.28     2896.75    141.72 o 
   2  18  10      517.58      411.03     70.73 o 
   3  18  10     2506.26     2795.05    160.52 o 
   4  18  10      843.26      652.72    103.28 o 
  -6  19  10      535.18       86.09    127.78 o 
  -5  19  10     1189.88     1368.07    297.97 o 
  -4  19  10     1250.75     1268.06    289.91 o 
  -3  19  10      665.07      576.78    166.48 o 
  -2  19  10     1244.44     1239.70    140.93 o 
  -1  19  10     3985.44     4626.83    186.97 o 
   0  19  10     2176.53     2408.13    145.42 o 
   1  19  10      457.96      417.10     78.39 o 
   2  19  10     2696.49     2828.10    145.57 o 
   3  19  10       57.03       70.09     57.36 o 
  -5  20  10       81.72      101.66    152.91 o 
  -4  20  10     7965.68     8117.20    616.36 o 
  -3  20  10      108.92       41.78     89.46 o 
  -2  20  10     4652.68     5230.00    240.08 o 
  -1  20  10       13.00       29.19     56.23 o 
   0  20  10     2076.62     2122.87    138.98 o 
   1  20  10        7.06       -8.66     53.07 o 
   2  20  10     2217.16     2212.07    184.91 o 
 -13   0  11      124.69      161.35    107.96 o 
 -11   0  11        0.27      159.21     89.99 o 
  -9   0  11      611.69      527.89     91.77 o 
  -7   0  11     1682.71     1463.28    138.64 o 
  -5   0  11     5305.82     5267.45    214.23 o 
  -3   0  11    11313.37    11419.17    336.41 o 
  -1   0  11    30610.35    29864.23   1077.60 o 
   1   0  11    16105.36    15924.17    426.47 o 
   3   0  11     3610.25     3554.15    175.04 o 
   5   0  11    10880.36    11490.59    300.03 o 
   7   0  11     8252.53     9037.71    320.61 o 
   9   0  11     5026.03     5782.54    445.60 o 
 -13   1  11     2201.69     2646.51    197.11 o 
 -12   1  11       34.07       72.40     62.35 o 
 -11   1  11     4790.44     5298.28    244.11 o 
 -10   1  11      346.32      257.23     85.96 o 
  -9   1  11    16777.49    16815.84    375.24 o 
  -8   1  11       57.92       32.60     31.42 o 
  -7   1  11    10460.54    10535.56    244.62 o 
  -6   1  11     1743.42     1577.87     92.46 o 
  -5   1  11     9360.67     9216.98    211.50 o 
  -4   1  11     3792.87     3338.94    120.32 o 
  -3   1  11    10244.39    10163.79    220.32 o 
  -2   1  11     1948.92     1751.98     89.76 o 
  -1   1  11    38164.90    37475.36    634.12 o 
   0   1  11     2742.28     2718.64    107.20 o 
   1   1  11     7048.66     6845.12    171.70 o 
   2   1  11     9526.10     9304.31    193.60 o 
   3   1  11      252.63      290.38     46.83 o 
   4   1  11     2588.78     2540.08    111.83 o 
   5   1  11     1296.23     1108.52     65.63 o 
   6   1  11     1519.25     1604.74     80.78 o 
   7   1  11      619.85      594.73     50.49 o 
   8   1  11     1640.77     1965.31    115.83 o 
   9   1  11      120.67      140.58     67.16 o 
  10   1  11     1264.92     1406.06    193.92 o 
 -13   2  11       16.00       53.46     62.07 o 
 -12   2  11     3951.99     4092.80    223.63 o 
 -11   2  11       32.98       14.78     54.35 o 
 -10   2  11     5614.11     5827.64    223.39 o 
  -9   2  11        4.97        5.94     34.85 o 
  -8   2  11     9223.31     8829.02    244.01 o 
  -7   2  11       66.03       48.79     31.48 o 
  -6   2  11     4220.34     3835.83    158.18 o 
  -5   2  11     1118.50     1012.31     74.30 o 
  -4   2  11    47905.67    48152.46    719.86 o 
  -3   2  11     1714.14     1527.71     96.03 o 
  -2   2  11     2870.65     2721.29    184.94 o 
  -1   2  11     4009.60     3822.97    174.80 o 
   0   2  11     1533.71     1525.19     85.51 o 
   1   2  11     3543.06     3606.56    120.75 o 
   2   2  11    10674.38    10297.18    206.74 o 
   3   2  11      111.64      112.13     33.04 o 
   4   2  11     2103.64     1903.69     91.55 o 
   5   2  11      218.73      223.72     36.31 o 
   6   2  11      229.37      206.05     39.00 o 
   7   2  11     2146.79     2321.99    112.48 o 
   8   2  11      150.37      257.34     55.63 o 
   9   2  11      517.71      598.81     77.69 o 
  10   2  11       43.67      153.65     72.17 o 
 -13   3  11        3.80       55.88     64.89 o 
 -12   3  11       63.79       58.13     64.15 o 
 -11   3  11      164.90      177.70     65.30 o 
 -10   3  11        7.26      -10.70     39.87 o 
  -9   3  11      746.27      800.06     86.22 o 
  -8   3  11      883.88      838.55     75.94 o 
  -7   3  11      152.34       64.03     34.74 o 
  -6   3  11     1515.59     1425.22     89.47 o 
  -5   3  11     1004.41     1018.11     75.50 o 
  -4   3  11     6000.33     5877.73    160.21 o 
  -3   3  11     9456.84     9359.33    231.36 o 
  -2   3  11     3336.74     3285.90    203.66 o 
  -1   3  11       10.52       -0.02     23.34 o 
   0   3  11     4998.71     5138.63    144.69 o 
   1   3  11      881.10     1006.58     73.45 o 
   2   3  11    12644.29    13064.44    342.95 o 
   3   3  11       19.53       54.06     28.77 o 
   4   3  11     9373.59     9531.53    201.13 o 
   5   3  11      138.25      152.14     39.21 o 
   6   3  11      930.55     1309.95    101.97 o 
   7   3  11       20.87       41.82     41.12 o 
   8   3  11     3646.21     4035.62    151.02 o 
   9   3  11        0.46        7.63     45.84 o 
  10   3  11     2811.31     3130.40    257.76 o 
 -13   4  11       29.46      -20.64     60.43 o 
 -12   4  11     4883.42     5016.75    345.96 o 
 -11   4  11        8.47       15.63     52.57 o 
 -10   4  11     6764.28     7266.42    310.32 o 
  -9   4  11      112.13       15.75     39.45 o 
  -8   4  11     4624.40     4844.67    186.24 o 
  -7   4  11      157.22      131.48     45.93 o 
  -6   4  11    24591.32    24448.73    425.86 o 
  -5   4  11      214.65      113.98     36.29 o 
  -4   4  11    30067.89    29207.39    529.60 o 
  -3   4  11       40.66       32.47     30.81 o 
  -2   4  11     4437.29     4274.57    143.46 o 
  -1   4  11      179.94      141.65     34.29 o 
   0   4  11     6570.29     6070.20    224.42 o 
   1   4  11      282.68      235.85     40.64 o 
   2   4  11     4825.57     4553.39    137.25 o 
   3   4  11      167.06       91.04     37.17 o 
   4   4  11     3637.88     3173.32    125.26 o 
   5   4  11     2615.36     2755.99    139.57 o 
   6   4  11      241.72      224.13     55.65 o 
   7   4  11      522.81      483.07     69.02 o 
   8   4  11      146.03      260.87     61.07 o 
   9   4  11      123.23      112.42     50.60 o 
  10   4  11        6.46       27.51     57.07 o 
 -13   5  11     2682.82     2858.95    226.15 o 
 -12   5  11       12.12      -31.72     55.94 o 
 -11   5  11     1941.39     2436.66    176.76 o 
 -10   5  11      121.69      101.05     54.62 o 
  -9   5  11     8848.94     8990.98    258.11 o 
  -8   5  11     1444.91     1310.09    101.00 o 
  -7   5  11     8340.60     8771.70    242.27 o 
  -6   5  11      810.78      752.30     68.30 o 
  -5   5  11     3838.30     3705.20    147.23 o 
  -4   5  11     4183.27     4217.15    148.12 o 
  -3   5  11     5068.88     4787.52    156.73 o 
  -2   5  11     4337.91     4487.57    149.22 o 
  -1   5  11     2300.50     2456.70    106.34 o 
   0   5  11     4234.65     4208.33    130.53 o 
   1   5  11     3555.26     3222.22    134.19 o 
   2   5  11     7059.14     6950.40    237.41 o 
   3   5  11      545.56      520.31     64.37 o 
   4   5  11     6410.10     6497.81    194.75 o 
   5   5  11      727.00      678.43     79.87 o 
   6   5  11     1170.87     1238.60    121.83 o 
   7   5  11      305.51      344.60     70.11 o 
   8   5  11     1311.39     1191.59    113.64 o 
   9   5  11       74.10       53.91     58.67 o 
  10   5  11     1366.38     1270.12    110.68 o 
 -13   6  11      120.31       81.24     80.89 o 
 -12   6  11      334.01      356.79     89.00 o 
 -11   6  11      576.95      637.49     90.19 o 
 -10   6  11       22.90       -1.80     42.72 o 
  -9   6  11        4.09       43.94     44.58 o 
  -8   6  11      686.04      718.96     82.38 o 
  -7   6  11      283.76      248.32     48.55 o 
  -6   6  11     9934.91     9757.91    286.24 o 
  -5   6  11     3992.27     3836.92    152.40 o 
  -4   6  11     2372.41     2019.14    112.08 o 
  -3   6  11     5242.44     4937.33    159.56 o 
  -2   6  11     3854.91     3924.55    129.21 o 
  -1   6  11     6092.81     6163.14    163.41 o 
   0   6  11      233.53      292.17     63.19 o 
   1   6  11     8196.13     8376.85    329.37 o 
   2   6  11     2600.62     2481.08    122.92 o 
   3   6  11     6289.65     6738.05    298.49 o 
   4   6  11      199.34      172.74     53.39 o 
   5   6  11     6052.14     6575.18    207.67 o 
   6   6  11      168.68      123.09     62.54 o 
   7   6  11     9098.37     8958.39    551.01 o 
   8   6  11       45.05       61.43     61.99 o 
   9   6  11     1950.88     2242.71    154.95 o 
 -13   7  11     4132.84     4960.67    299.40 o 
 -12   7  11        0.46      -35.65     62.65 o 
 -11   7  11     5782.68     6548.63    230.80 o 
 -10   7  11      476.18      402.21     75.76 o 
  -9   7  11    16290.77    16408.37    447.05 o 
  -8   7  11      250.60      225.38     56.84 o 
  -7   7  11    14056.81    14271.06    298.84 o 
  -6   7  11       53.70       46.23     36.41 o 
  -5   7  11     8467.65     8745.20    233.93 o 
  -4   7  11        0.90       10.59     30.06 o 
  -3   7  11    20362.40    19421.50    389.07 o 
  -2   7  11       56.71       14.20     27.36 o 
  -1   7  11     8496.05     7803.86    190.46 o 
   0   7  11      463.60      343.65     52.28 o 
   1   7  11     7287.55     7139.29    201.93 o 
   2   7  11      242.85      166.47     44.93 o 
   3   7  11     3157.92     3252.94    191.03 o 
   4   7  11      532.04      389.48     69.82 o 
   5   7  11     1104.52     1000.80    100.32 o 
   6   7  11        2.37      -12.54     54.14 o 
   7   7  11      708.79      729.91    105.28 o 
   8   7  11     1203.84     1276.35    135.64 o 
   9   7  11      177.11      268.39     87.85 o 
 -12   8  11     3329.43     3804.33    260.08 o 
 -11   8  11       11.93       69.32     55.95 o 
 -10   8  11     7034.31     7108.84    251.79 o 
  -9   8  11       15.52      -50.56     40.24 o 
  -8   8  11     3052.63     3086.06    156.01 o 
  -7   8  11      985.18     1084.86    101.20 o 
  -6   8  11     1409.54     1444.80    107.18 o 
  -5   8  11     1575.01     1554.89    127.06 o 
  -4   8  11     3422.96     3686.32    150.99 o 
  -3   8  11     6311.78     6125.94    184.48 o 
  -2   8  11     1588.25     1566.11     95.94 o 
  -1   8  11     8767.66     8500.82    227.00 o 
   0   8  11     3643.75     3487.91    144.17 o 
   1   8  11     5167.06     5226.46    255.43 o 
   2   8  11      615.15      710.73     87.93 o 
   3   8  11     6344.44     7217.86    262.79 o 
   4   8  11      889.30      788.85     86.28 o 
   5   8  11     4893.06     5336.06    194.43 o 
   6   8  11      313.38      185.13     78.28 o 
   7   8  11     4916.98     4874.58    236.84 o 
   8   8  11      197.93      309.70     83.50 o 
   9   8  11     2676.32     2854.34    240.08 o 
 -12   9  11      433.56      568.09    102.90 o 
 -11   9  11     2035.72     1711.99    154.43 o 
 -10   9  11        9.47       77.80     54.96 o 
  -9   9  11     2125.08     2279.60    152.02 o 
  -8   9  11      438.00      499.87     73.97 o 
  -7   9  11     4000.73     3955.42    170.50 o 
  -6   9  11     1405.15     1374.72    174.63 o 
  -5   9  11     2189.65     2248.27    126.60 o 
  -4   9  11     2924.35     2794.05    179.82 o 
  -3   9  11     2623.06     2657.87    117.76 o 
  -2   9  11     4128.82     4409.35    268.34 o 
  -1   9  11     7140.33     6113.11    189.07 o 
   0   9  11     7285.99     6757.70    205.21 o 
   1   9  11      512.67      458.12     64.08 o 
   2   9  11    11066.25    12065.82    332.12 o 
   3   9  11      552.31      757.00     95.80 o 
   4   9  11     4688.83     4328.17    178.74 o 
   5   9  11      132.14       76.34     54.77 o 
   6   9  11     5963.73     5881.30    284.95 o 
   7   9  11       40.17       33.99     62.60 o 
   8   9  11     7429.15     7443.08    308.79 o 
   9   9  11       15.61       74.30     69.82 o 
 -12  10  11     7796.76     8060.96    308.79 o 
 -11  10  11       69.52      108.27     68.80 o 
 -10  10  11    12616.55    13720.11    396.62 o 
  -9  10  11        0.37       19.66     48.72 o 
  -8  10  11    10458.52    10845.96    292.81 o 
  -7  10  11       51.33       72.55     42.91 o 
  -6  10  11     7893.37     8062.18    234.17 o 
  -5  10  11        5.21        2.97     37.01 o 
  -4  10  11    11566.61    11612.58    283.81 o 
  -3  10  11        7.73       26.13     34.98 o 
  -2  10  11    10864.35    10968.96    360.65 o 
  -1  10  11       99.06       45.62     37.64 o 
   0  10  11     2590.66     2812.65    135.93 o 
   1  10  11        1.18      -52.57     33.26 o 
   2  10  11     7365.94     6646.02    385.04 o 
   3  10  11      847.42      593.56     85.66 o 
   4  10  11      601.65      600.12     81.74 o 
   5  10  11       31.73       19.89     57.34 o 
   6  10  11      990.55      802.87    174.14 o 
   7  10  11       51.90      106.41     66.67 o 
   8  10  11      307.33      293.80     89.11 o 
 -11  11  11      789.29      604.71    105.09 o 
 -10  11  11        4.84       38.18     62.43 o 
  -9  11  11     2564.91     2736.74    179.65 o 
  -8  11  11      252.39      236.22     62.16 o 
  -7  11  11     1722.80     1966.26    163.37 o 
  -6  11  11     1229.01     1293.35    106.16 o 
  -5  11  11     2554.25     2808.11    141.45 o 
  -4  11  11     1147.31     1252.98    113.29 o 
  -3  11  11     1191.88     1141.73     98.16 o 
  -2  11  11     3491.05     3784.97    185.64 o 
  -1  11  11       69.02       76.01     42.16 o 
   0  11  11     2523.01     2643.96    213.05 o 
   1  11  11      721.49      574.16     83.00 o 
   2  11  11    10452.47    10809.06    367.41 o 
   3  11  11      959.77     1118.49    176.24 o 
   4  11  11     2108.06     2250.88    144.03 o 
   5  11  11      208.35      103.57     66.80 o 
   6  11  11     3710.05     4246.61    305.72 o 
   7  11  11      145.51       76.93     64.51 o 
   8  11  11     4290.88     4096.44    237.63 o 
 -11  12  11        2.51       39.24     67.36 o 
 -10  12  11     4795.34     5110.32    247.02 o 
  -9  12  11      393.06      378.98    156.95 o 
  -8  12  11     2348.19     2542.91    172.16 o 
  -7  12  11      427.02      413.95     71.22 o 
  -6  12  11     3274.99     3098.10    154.66 o 
  -5  12  11      629.70      689.77    102.19 o 
  -4  12  11     4063.28     3790.52    244.05 o 
  -3  12  11     1905.44     1777.10    115.66 o 
  -2  12  11     3417.78     3677.92    160.03 o 
  -1  12  11     1644.17     1537.24    126.22 o 
   0  12  11      762.43      851.60     99.19 o 
   1  12  11     1869.87     2034.21    146.94 o 
   2  12  11     2003.62     1963.38    145.81 o 
   3  12  11     5717.42     5784.80    231.23 o 
   4  12  11      392.65      372.79     69.59 o 
   5  12  11     4201.00     4894.62    524.51 o 
   6  12  11      294.44      253.75     78.75 o 
   7  12  11     2443.14     2462.80    192.45 o 
 -10  13  11        0.15      -78.32     56.87 o 
  -9  13  11     5710.16     6255.23    258.60 o 
  -8  13  11      219.11      230.01     74.85 o 
  -7  13  11    14130.41    14486.32    428.22 o 
  -6  13  11       32.49       52.08     53.11 o 
  -5  13  11     6165.55     6063.69    268.03 o 
  -4  13  11       51.75       51.32     50.26 o 
  -3  13  11     5345.06     5404.93    190.39 o 
  -2  13  11      337.01      164.49     50.53 o 
  -1  13  11     4151.09     4254.32    253.48 o 
   0  13  11      388.37      213.19     61.61 o 
   1  13  11     2472.51     2383.09    195.44 o 
   2  13  11      521.88      412.30     78.32 o 
   3  13  11     2812.87     2772.10    225.94 o 
   4  13  11      768.84      568.08    101.72 o 
   5  13  11     1143.86      721.07    124.82 o 
   6  13  11      153.70      150.08     73.05 o 
   7  13  11      511.61      420.61     96.23 o 
 -10  14  11      664.98      464.96    146.89 o 
  -9  14  11      291.29      189.85     74.95 o 
  -8  14  11      341.47      152.97     78.03 o 
  -7  14  11      435.85      384.72     94.96 o 
  -6  14  11       55.88       70.65     71.33 o 
  -5  14  11     1866.94     1723.94    138.86 o 
  -4  14  11      618.81      655.84    103.25 o 
  -3  14  11     2197.09     2032.16    130.06 o 
  -2  14  11      281.90      186.50     77.57 o 
  -1  14  11     3202.60     3522.75    187.59 o 
   0  14  11       11.85       -0.56     45.31 o 
   1  14  11     5513.60     5549.59    227.15 o 
   2  14  11      859.47      642.84    112.40 o 
   3  14  11     5479.84     5939.37    261.13 o 
   4  14  11        8.06       44.98     63.37 o 
   5  14  11     7069.36     7043.78    378.93 o 
   6  14  11       46.50      -24.62     61.65 o 
  -9  15  11     3978.96     4121.83    260.60 o 
  -8  15  11       97.98      224.24     90.62 o 
  -7  15  11     6778.10     6509.09    298.31 o 
  -6  15  11      865.12      722.34    117.22 o 
  -5  15  11     5531.70     6191.11    320.39 o 
  -4  15  11     1585.80     1403.82    130.00 o 
  -3  15  11     2273.33     2320.88    278.99 o 
  -2  15  11     1583.47     1495.51    132.37 o 
  -1  15  11     3242.87     3540.00    197.20 o 
   0  15  11      626.58      549.71     86.16 o 
   1  15  11     1391.20     1151.83    146.75 o 
   2  15  11     4260.68     4628.63    222.16 o 
   3  15  11     1422.15     1118.20    114.33 o 
   4  15  11      593.33      490.50     86.54 o 
   5  15  11      859.27      647.92    128.28 o 
   6  15  11     1846.04     1587.56    157.69 o 
  -8  16  11     5414.26     6019.80    299.82 o 
  -7  16  11      135.66      100.58     73.53 o 
  -6  16  11     4085.55     4177.80    274.62 o 
  -5  16  11      566.08      465.54    103.11 o 
  -4  16  11     7768.27     7816.07    315.58 o 
  -3  16  11      126.96       19.74     56.28 o 
  -2  16  11     5588.66     5949.58    239.06 o 
  -1  16  11      170.69      155.13     67.17 o 
   0  16  11     1732.79     1929.60    154.11 o 
   1  16  11     1876.52     1794.71    136.52 o 
   2  16  11     5029.00     5355.38    202.02 o 
   3  16  11      830.58      884.46    108.54 o 
   4  16  11      773.26      742.36    116.91 o 
   5  16  11     1395.30     1292.81    130.35 o 
  -8  17  11      613.48      493.52    153.41 o 
  -7  17  11      122.47       47.44     78.50 o 
  -6  17  11      902.40      974.95    142.41 o 
  -5  17  11       17.01        5.39     80.91 o 
  -4  17  11     3182.22     3390.96    344.24 o 
  -3  17  11      100.96       93.84     65.79 o 
  -2  17  11     5074.14     5400.78    237.66 o 
  -1  17  11      439.16      505.01     93.41 o 
   0  17  11     2832.04     2729.36    179.86 o 
   1  17  11       27.68       21.62     54.68 o 
   2  17  11     5808.55     6442.04    218.49 o 
   3  17  11        1.11      -20.55     54.93 o 
   4  17  11     4325.04     4672.57    229.29 o 
  -6  18  11     4709.49     5347.49    348.41 o 
  -5  18  11      681.00      562.04    201.88 o 
  -4  18  11     3267.54     3145.70    483.44 o 
  -3  18  11     1290.03     1401.94    138.25 o 
  -2  18  11     3556.88     3854.18    266.40 o 
  -1  18  11     1968.40     2039.07    163.53 o 
   0  18  11     3358.19     3497.10    242.70 o 
   1  18  11     1843.33     1726.73    135.44 o 
   2  18  11     1552.80     1774.26    133.33 o 
   3  18  11      855.25      810.83    111.35 o 
  -5  19  11     3498.23     3740.06    402.55 o 
  -4  19  11      389.82      366.55    137.92 o 
  -3  19  11     4010.82     4882.23    336.76 o 
  -2  19  11      555.36      524.54     97.71 o 
  -1  19  11     4437.28     4457.38    208.82 o 
   0  19  11      893.76      803.92    104.00 o 
   1  19  11     1794.02     1699.38    131.76 o 
 -12   0  12     2069.02     1558.02    214.77 o 
 -10   0  12    10767.13    10749.66    499.64 o 
  -8   0  12     9378.89     9393.69    329.31 o 
  -6   0  12     9035.99     8848.54    305.33 o 
  -4   0  12     9432.55     8997.08    300.40 o 
  -2   0  12     5016.02     4949.92    207.06 o 
   0   0  12    21173.39    19937.04    510.90 o 
   2   0  12     3761.16     3434.43    246.83 o 
   4   0  12     3741.76     4289.08    200.66 o 
   6   0  12      968.91     1165.03    162.23 o 
   8   0  12      101.21      566.82    172.47 o 
 -13   1  12     1376.23     1368.57    154.09 o 
 -12   1  12      206.00      237.65     77.60 o 
 -11   1  12     1015.56     1072.01    124.48 o 
 -10   1  12      118.10       39.73     44.54 o 
  -9   1  12     1887.72     1598.61    121.26 o 
  -8   1  12      744.78      704.73     71.90 o 
  -7   1  12     1081.04      902.78     87.19 o 
  -6   1  12     1499.16     1401.98    103.25 o 
  -5   1  12     2778.36     2580.84    117.23 o 
  -4   1  12     4395.70     4401.20    140.51 o 
  -3   1  12     4180.53     3964.05    135.84 o 
  -2   1  12     4757.22     4698.13    154.54 o 
  -1   1  12      964.81      770.36     67.50 o 
   0   1  12    16729.90    16256.04    509.71 o 
   1   1  12     2626.81     2517.89    112.63 o 
   2   1  12     9789.09    10515.67    217.03 o 
   3   1  12      855.73      732.56     64.82 o 
   4   1  12    10681.73    11089.61    230.07 o 
   5   1  12      320.60      292.43     51.13 o 
   6   1  12     7339.82     7718.14    176.44 o 
   7   1  12      196.45      175.34     48.39 o 
   8   1  12     2989.49     3016.20    202.13 o 
   9   1  12       51.90       15.92     92.69 o 
 -13   2  12      137.66      169.59     85.42 o 
 -12   2  12      858.22      964.53    219.31 o 
 -11   2  12      118.18      128.69     65.10 o 
 -10   2  12     1734.70     1791.15    153.51 o 
  -9   2  12      482.44      464.04     64.50 o 
  -8   2  12     6512.84     7172.61    198.26 o 
  -7   2  12      722.24      705.68     70.91 o 
  -6   2  12     1747.76     1880.75    112.47 o 
  -5   2  12     4759.75     4833.11    149.76 o 
  -4   2  12     1125.27     1126.06     79.47 o 
  -3   2  12     4003.57     3721.51    131.22 o 
  -2   2  12     3241.32     3328.41    137.03 o 
  -1   2  12     5210.03     5361.80    168.76 o 
   0   2  12     3871.43     3709.83    135.74 o 
   1   2  12    11426.10    11646.50    250.64 o 
   2   2  12     2412.50     2349.22    110.15 o 
   3   2  12     7979.20     7936.82    183.98 o 
   4   2  12      458.70      376.43     50.99 o 
   5   2  12     5777.02     5825.70    177.67 o 
   6   2  12      111.77      132.73     59.22 o 
   7   2  12     5972.51     6319.16    245.72 o 
   8   2  12       13.93       56.10     53.06 o 
   9   2  12     2623.37     2752.05    327.16 o 
 -13   3  12     5534.83     6411.46    341.24 o 
 -12   3  12        3.45       16.03     61.26 o 
 -11   3  12     7659.75     7955.57    410.28 o 
 -10   3  12       78.35       73.85     46.80 o 
  -9   3  12     7313.56     7692.71    237.19 o 
  -8   3  12      311.21      207.58     46.49 o 
  -7   3  12     1795.95     1917.73    108.46 o 
  -6   3  12      146.59       49.56     34.93 o 
  -5   3  12    21678.39    22012.97    397.33 o 
  -4   3  12       71.51       34.98     29.19 o 
  -3   3  12     9887.05     9556.83    273.06 o 
  -2   3  12      207.64      121.43     38.95 o 
  -1   3  12     5802.07     5667.93    210.08 o 
   0   3  12      140.21       36.45     29.18 o 
   1   3  12     7457.98     7114.67    184.14 o 
   2   3  12     1434.27     1210.33     85.15 o 
   3   3  12     2437.28     2614.99    118.57 o 
   4   3  12       49.12       87.96     35.45 o 
   5   3  12      822.72      813.01     72.03 o 
   6   3  12      175.69      147.40     54.63 o 
   7   3  12      264.93      499.86     74.43 o 
   8   3  12       36.73       29.85     51.12 o 
   9   3  12        0.91      271.48     76.67 o 
 -13   4  12        2.45       46.89     70.84 o 
 -12   4  12      532.98      579.72    105.63 o 
 -11   4  12      114.12      121.58     70.23 o 
 -10   4  12     1719.75     1916.25    138.75 o 
  -9   4  12      314.69      250.02     60.84 o 
  -8   4  12      330.70      210.77     46.52 o 
  -7   4  12     1184.22     1265.70     92.69 o 
  -6   4  12     1084.08     1087.88     84.39 o 
  -5   4  12     2462.54     2355.49    137.44 o 
  -4   4  12     4089.04     3926.02    138.88 o 
  -3   4  12     4338.23     4243.41    181.87 o 
  -2   4  12      137.36      160.40     40.84 o 
  -1   4  12     5661.63     5654.96    160.33 o 
   0   4  12     1019.84      985.11     76.00 o 
   1   4  12     9549.82     9739.53    224.40 o 
   2   4  12       36.88       29.16     32.16 o 
   3   4  12    10506.58    11180.10    276.27 o 
   4   4  12      210.61      187.57     50.04 o 
   5   4  12     7069.23     7441.62    224.78 o 
   6   4  12       25.57       32.82     47.87 o 
   7   4  12     6532.76     7463.72    240.17 o 
   8   4  12       28.87       39.29     51.19 o 
   9   4  12     2549.83     2521.74    149.59 o 
 -12   5  12       52.58        1.24     63.07 o 
 -11   5  12     6365.84     6020.96    348.20 o 
 -10   5  12      580.41      560.80     99.73 o 
  -9   5  12     1162.85     1242.59    111.76 o 
  -8   5  12       58.30       63.58     39.63 o 
  -7   5  12      541.40      579.59     67.16 o 
  -6   5  12      350.69      270.13     49.43 o 
  -5   5  12     9696.15     9509.32    226.64 o 
  -4   5  12     2219.37     2095.57    195.95 o 
  -3   5  12     7160.96     6805.68    198.57 o 
  -2   5  12     1470.26     1212.67     89.86 o 
  -1   5  12     3106.62     2982.79    122.45 o 
   0   5  12     4192.13     4118.71    135.92 o 
   1   5  12     3062.41     2946.50    122.09 o 
   2   5  12     2158.01     2069.02    119.43 o 
   3   5  12     2206.79     2189.33    123.44 o 
   4   5  12     2916.45     3072.04    168.38 o 
   5   5  12      790.70      917.19    103.49 o 
   6   5  12     3960.34     3995.26    209.13 o 
   7   5  12      242.67      338.70     74.51 o 
   8   5  12     1943.06     1975.47    211.02 o 
   9   5  12        6.67      116.10     61.65 o 
 -12   6  12     4183.15     4751.77    423.92 o 
 -11   6  12       12.20       48.77     53.43 o 
 -10   6  12     4483.10     4603.79    202.09 o 
  -9   6  12      488.26      510.52     76.83 o 
  -8   6  12    12937.78    12960.20    361.80 o 
  -7   6  12      225.51      233.23     47.56 o 
  -6   6  12     6454.35     6657.58    186.08 o 
  -5   6  12      426.09      411.30     61.89 o 
  -4   6  12     9698.59     9914.31    255.42 o 
  -3   6  12     2527.69     2156.19    118.07 o 
  -2   6  12     7798.13     7341.19    206.78 o 
  -1   6  12     1202.08     1130.79     85.43 o 
   0   6  12     6575.31     6407.58    173.82 o 
   1   6  12     1831.35     1707.65    119.20 o 
   2   6  12     3253.52     3197.33    145.23 o 
   3   6  12     3249.01     2896.42    161.56 o 
   4   6  12     1032.54     1122.23    113.24 o 
   5   6  12     1834.87     1783.94    153.16 o 
   6   6  12      497.13      550.97    164.16 o 
   7   6  12      961.21      782.18     98.06 o 
   8   6  12       95.40      231.68     72.10 o 
 -12   7  12      289.19      273.86     98.83 o 
 -11   7  12       36.38       22.76     55.27 o 
 -10   7  12     1033.94     1019.78    106.69 o 
  -9   7  12     2267.73     2504.76    152.07 o 
  -8   7  12      440.89      405.77     92.00 o 
  -7   7  12       84.06       -0.26     32.74 o 
  -6   7  12     3391.21     3340.37    139.20 o 
  -5   7  12     2290.28     2291.25    168.66 o 
  -4   7  12     3228.23     3691.53    154.69 o 
  -3   7  12      708.41      532.02     69.87 o 
  -2   7  12     8476.50     8711.20    254.44 o 
  -1   7  12      312.72      235.29     45.94 o 
   0   7  12    11876.77    11873.88    288.23 o 
   1   7  12      139.72      152.91     62.95 o 
   2   7  12    10448.49    10802.35    272.46 o 
   3   7  12       39.82      117.56     53.73 o 
   4   7  12     7425.20     8093.74    391.98 o 
   5   7  12        2.23       -9.22     43.58 o 
   6   7  12     8874.27     9580.59    319.19 o 
   7   7  12        0.26       -1.03     54.57 o 
   8   7  12     6304.99     6667.10    260.27 o 
 -12   8  12     3230.48     3584.27    280.03 o 
 -11   8  12       66.35       58.70     57.67 o 
 -10   8  12     3582.66     3723.96    186.64 o 
  -9   8  12      274.33      284.70     65.91 o 
  -8   8  12     6760.93     6661.12    222.05 o 
  -7   8  12      740.82      661.16     78.62 o 
  -6   8  12     8327.61     8013.94    236.11 o 
  -5   8  12     2148.45     2103.46    125.54 o 
  -4   8  12     2641.54     2575.53    184.82 o 
  -3   8  12     1167.52     1138.60     92.38 o 
  -2   8  12     6989.82     6607.88    180.26 o 
  -1   8  12     1766.53     1916.29    123.90 o 
   0   8  12     6096.76     5716.34    190.18 o 
   1   8  12     3582.73     3273.03    148.34 o 
   2   8  12     3357.14     3005.15    167.12 o 
   3   8  12     2674.98     2514.53    212.08 o 
   4   8  12      744.54      622.55    122.99 o 
   5   8  12     1507.74     1315.06    111.14 o 
   6   8  12      428.64      396.15    123.69 o 
   7   8  12     2994.56     3094.59    357.60 o 
   8   8  12      182.45      337.38    105.47 o 
 -11   9  12     7917.23     8115.63    587.17 o 
 -10   9  12        3.63       20.69     55.84 o 
  -9   9  12     8738.74     9051.69    271.82 o 
  -8   9  12      228.75      105.51     52.40 o 
  -7   9  12     5763.20     5528.08    176.00 o 
  -6   9  12      248.15      270.26     90.08 o 
  -5   9  12     9900.84     9453.49    256.99 o 
  -4   9  12      161.14      165.28     48.36 o 
  -3   9  12     8786.14     8257.01    369.35 o 
  -2   9  12     1431.09     1241.66     98.88 o 
  -1   9  12     2707.53     2782.79    140.16 o 
   0   9  12     2200.49     2292.28    142.71 o 
   1   9  12     4492.27     4063.17    193.28 o 
   2   9  12     2728.38     2637.69    160.66 o 
   3   9  12     1890.70     1887.91    144.72 o 
   4   9  12     1015.50      731.84     86.82 o 
   5   9  12      610.54      716.69    109.76 o 
   6   9  12     1585.38     1349.02    140.97 o 
   7   9  12      230.35      387.86     82.99 o 
   8   9  12     1374.27     1357.49    134.45 o 
 -11  10  12        7.71       88.73     73.49 o 
 -10  10  12       89.52      129.66     69.81 o 
  -9  10  12      411.60      226.16     65.86 o 
  -8  10  12      105.20       94.21     50.01 o 
  -7  10  12     1429.64     1325.29    111.65 o 
  -6  10  12       19.72       54.59     44.52 o 
  -5  10  12     2924.03     2852.73    145.26 o 
  -4  10  12      736.33      444.06    128.93 o 
  -3  10  12     4363.61     4367.36    191.02 o 
  -2  10  12      259.04      218.37     60.63 o 
  -1  10  12     3133.90     3293.63    193.01 o 
   0  10  12        0.80       53.79     46.81 o 
   1  10  12     7145.49     7062.41    246.95 o 
   2  10  12       57.91        2.97     43.01 o 
   3  10  12     8266.00     8784.15    288.65 o 
   4  10  12        0.13      -22.83     43.26 o 
   5  10  12     5277.57     5190.11    250.39 o 
   6  10  12        0.16       47.70     62.55 o 
   7  10  12     5873.31     6197.86    312.12 o 
 -11  11  12     5624.82     6022.28    272.73 o 
 -10  11  12       17.86       41.64     66.12 o 
  -9  11  12     7320.15     7927.94    355.59 o 
  -8  11  12       63.37       29.39     51.65 o 
  -7  11  12     6342.24     6664.10    221.63 o 
  -6  11  12      599.52      429.18     70.83 o 
  -5  11  12     5408.77     5735.61    312.25 o 
  -4  11  12      621.28      653.93    128.46 o 
  -3  11  12     9887.51     9283.90    257.88 o 
  -2  11  12      859.86      683.64     81.52 o 
  -1  11  12     2206.75     2155.86    131.16 o 
   0  11  12      735.99      767.15     97.79 o 
   1  11  12     3298.74     3029.00    222.61 o 
   2  11  12      483.06      452.57     81.90 o 
   3  11  12     1757.91     1530.66    139.51 o 
   4  11  12      743.62      855.70    102.13 o 
   5  11  12      498.69      524.98     98.03 o 
   6  11  12      930.50      856.12    123.85 o 
   7  11  12       89.89      169.16     68.26 o 
 -10  12  12     1791.29     2241.76    207.54 o 
  -9  12  12       85.29      -13.72     58.80 o 
  -8  12  12     4491.23     4838.08    207.22 o 
  -7  12  12     1301.23     1201.73    111.99 o 
  -6  12  12     9682.66     9909.03    314.48 o 
  -5  12  12      473.66      299.88     76.70 o 
  -4  12  12     3925.44     4213.19    260.80 o 
  -3  12  12     1706.21     1754.58    131.67 o 
  -2  12  12     3607.89     3661.70    231.73 o 
  -1  12  12     1185.86     1193.61    115.50 o 
   0  12  12     2409.40     2622.30    167.84 o 
   1  12  12     2430.39     2186.86    156.81 o 
   2  12  12     1681.03     1815.32    212.30 o 
   3  12  12     2808.60     2376.41    152.66 o 
   4  12  12      281.79      148.17     69.60 o 
   5  12  12     3481.91     3963.86    300.21 o 
   6  12  12      124.18      191.30     84.18 o 
 -10  13  12      219.54      176.24     80.34 o 
  -9  13  12      251.34      191.61     74.03 o 
  -8  13  12      446.06      260.42     81.22 o 
  -7  13  12     1019.75      840.47    125.65 o 
  -6  13  12     1984.15     1849.13    147.77 o 
  -5  13  12      120.36       32.86     53.59 o 
  -4  13  12     3037.90     3114.95    233.78 o 
  -3  13  12       65.23        5.39     43.97 o 
  -2  13  12     3948.62     3905.47    227.20 o 
  -1  13  12      469.59      426.77     81.27 o 
   0  13  12     3918.14     3754.88    339.16 o 
   1  13  12      105.62       82.73     58.26 o 
   2  13  12     5930.83     6234.22    288.45 o 
   3  13  12      176.62      247.52     68.26 o 
   4  13  12     3541.60     3141.53    205.87 o 
   5  13  12       72.91      109.03     70.89 o 
   6  13  12     5770.49     5679.19    250.59 o 
  -9  14  12       49.07      139.34     91.22 o 
  -8  14  12     3734.72     3420.90    467.87 o 
  -7  14  12        1.32       15.42     67.64 o 
  -6  14  12    11588.10    12319.19    365.54 o 
  -5  14  12       97.50      141.68     63.71 o 
  -4  14  12     5094.16     5240.80    226.31 o 
  -3  14  12      471.05      647.27     98.33 o 
  -2  14  12     6109.56     6091.00    238.57 o 
  -1  14  12      235.52      146.99     62.55 o 
   0  14  12     2601.65     2499.70    171.19 o 
   1  14  12      441.68      407.79     83.60 o 
   2  14  12     2903.04     2928.15    169.88 o 
   3  14  12      284.94      127.16     61.43 o 
   4  14  12      811.40      580.84    106.49 o 
   5  14  12       19.23       19.21     63.63 o 
  -8  15  12      297.77      270.58     94.56 o 
  -7  15  12     1183.39     1010.54    143.73 o 
  -6  15  12     1227.13     1230.05    128.99 o 
  -5  15  12     2574.43     2621.41    176.14 o 
  -4  15  12     2714.74     3122.85    217.30 o 
  -3  15  12     4892.41     5173.73    235.39 o 
  -2  15  12     1772.22     1438.99    136.70 o 
  -1  15  12      906.81      835.08    146.77 o 
   0  15  12     2116.84     1800.18    153.92 o 
   1  15  12     1690.00     1670.91    201.34 o 
   2  15  12     2711.25     2739.92    169.18 o 
   3  15  12      480.32      446.66     86.14 o 
   4  15  12     2811.97     2877.47    210.17 o 
   5  15  12      240.13      198.01     88.30 o 
  -7  16  12      876.70      802.05    130.00 o 
  -6  16  12      496.21      349.25    101.29 o 
  -5  16  12      974.83     1334.33    158.59 o 
  -4  16  12     2214.05     1986.04    220.55 o 
  -3  16  12     4459.37     4454.59    404.20 o 
  -2  16  12      431.14      278.67     77.64 o 
  -1  16  12     3347.62     3473.44    218.07 o 
   0  16  12      404.25      317.75     85.96 o 
   1  16  12     5604.27     5858.58    226.34 o 
   2  16  12      280.13      219.38     71.43 o 
   3  16  12     2994.14     2996.66    213.58 o 
   4  16  12      265.24      284.15     90.23 o 
  -6  17  12        4.95        8.06     83.53 o 
  -5  17  12     4621.91     4260.35    613.58 o 
  -4  17  12       33.69       28.54     72.03 o 
  -3  17  12     5632.47     5799.84    250.66 o 
  -2  17  12       58.51       50.48     67.47 o 
  -1  17  12     4197.53     4347.30    228.19 o 
   0  17  12      203.15      232.87     76.39 o 
   1  17  12     2823.73     2825.04    176.05 o 
   2  17  12      269.05      139.46     93.15 o 
   3  17  12     1240.80     1106.40    143.17 o 
  -5  18  12     1034.77     1093.56    361.08 o 
  -4  18  12      899.42      696.51    155.84 o 
  -3  18  12     1799.55     2178.16    171.72 o 
  -2  18  12     1416.04     1196.36    137.25 o 
  -1  18  12     3787.56     4259.78    348.54 o 
   0  18  12      932.24      883.40    109.95 o 
   1  18  12     3270.93     3816.17    202.24 o 
 -11   0  13      505.71      316.18    115.37 o 
  -9   0  13     1202.03     1454.73    153.69 o 
  -7   0  13     2127.15     2011.67    162.68 o 
  -5   0  13     6853.43     7135.58    275.42 o 
  -3   0  13     4954.21     5021.51    219.37 o 
  -1   0  13    10675.91    11029.03    349.50 o 
   1   0  13     8785.54     9300.32    339.00 o 
   3   0  13    10567.85    11442.54    317.85 o 
   5   0  13    10082.23    10486.66    305.74 o 
   7   0  13     8729.48     9467.28    411.35 o 
 -12   1  13        2.97       -2.92     59.99 o 
 -11   1  13     4168.99     4644.81    256.09 o 
 -10   1  13      384.43      222.86     83.12 o 
  -9   1  13     7204.09     7369.25    211.58 o 
  -8   1  13      535.34      410.11     84.86 o 
  -7   1  13     4543.49     4405.09    157.88 o 
  -6   1  13     1168.22     1130.39     97.59 o 
  -5   1  13     8671.15     8553.98    215.35 o 
  -4   1  13     2081.96     2099.21    146.85 o 
  -3   1  13     3300.20     3325.35    134.20 o 
  -2   1  13     1391.08     1305.36     93.57 o 
  -1   1  13     4709.99     4361.80    143.84 o 
   0   1  13     4699.68     4781.74    150.33 o 
   1   1  13     1937.31     2099.68    155.72 o 
   2   1  13     1682.31     1876.66    138.16 o 
   3   1  13     1289.66     1219.10     85.43 o 
   4   1  13     2401.77     2665.20    142.93 o 
   5   1  13      532.88      636.90     64.04 o 
   6   1  13     2913.92     3113.26    201.55 o 
   7   1  13       91.66      424.47     89.71 o 
   8   1  13      672.03      746.57    212.74 o 
 -12   2  13     4064.33     4596.55    250.36 o 
 -11   2  13       40.52       77.91     64.23 o 
 -10   2  13     6847.40     7236.80    323.10 o 
  -9   2  13       56.06       54.61     40.03 o 
  -8   2  13     3705.75     3870.50    211.48 o 
  -7   2  13      167.72      127.29     42.99 o 
  -6   2  13     5033.97     4916.26    163.62 o 
  -5   2  13      629.21      590.17     71.42 o 
  -4   2  13     6716.31     6735.55    184.93 o 
  -3   2  13      602.43      492.90     69.27 o 
  -2   2  13     1238.67     1295.61     90.16 o 
  -1   2  13     1621.46     1261.90    116.28 o 
   0   2  13     6351.52     6215.64    191.70 o 
   1   2  13     1245.40     1179.29     86.91 o 
   2   2  13      657.66      622.22     66.15 o 
   3   2  13     1316.46     1099.78     86.76 o 
   4   2  13      835.11      798.83     71.37 o 
   5   2  13     3852.20     4052.16    159.48 o 
   6   2  13      318.94      433.25     71.36 o 
   7   2  13     1760.39     1730.40    132.65 o 
   8   2  13        0.93      198.34     91.90 o 
 -12   3  13        2.20       81.52     66.87 o 
 -11   3  13      314.43      457.55     96.29 o 
 -10   3  13      189.70      166.32     57.02 o 
  -9   3  13       32.52       80.15     44.89 o 
  -8   3  13      847.22      684.07     72.59 o 
  -7   3  13      450.44      423.84     60.30 o 
  -6   3  13     1748.95     1798.38    109.54 o 
  -5   3  13       55.38       15.73     31.71 o 
  -4   3  13     3244.43     3155.99    132.16 o 
  -3   3  13      397.16      260.05     44.12 o 
  -2   3  13     2205.06     2306.67    155.44 o 
  -1   3  13       46.61       40.72     36.66 o 
   0   3  13     8838.05     9198.66    222.24 o 
   1   3  13        3.86       35.51     34.07 o 
   2   3  13     5599.85     5866.27    172.50 o 
   3   3  13        2.46        7.65     37.17 o 
   4   3  13     5313.98     5757.38    193.94 o 
   5   3  13      110.51       73.14     50.86 o 
   6   3  13     7220.46     7440.74    442.29 o 
   7   3  13        2.46       14.12     54.94 o 
   8   3  13     3707.17     3727.23    191.67 o 
 -12   4  13     5788.10     5977.03    280.93 o 
 -11   4  13        1.22      -20.75     49.89 o 
 -10   4  13     8629.72     8770.67    271.36 o 
  -9   4  13      106.72       82.49     52.61 o 
  -8   4  13     3953.01     4293.08    181.37 o 
  -7   4  13        9.41      -15.44     33.62 o 
  -6   4  13     7370.25     7333.67    200.88 o 
  -5   4  13      656.15      604.61     65.12 o 
  -4   4  13     6149.73     5741.66    170.36 o 
  -3   4  13       25.01       25.09     34.51 o 
  -2   4  13     2126.39     2268.92    124.98 o 
  -1   4  13      424.32      370.97     58.43 o 
   0   4  13     4044.80     3909.16    145.89 o 
   1   4  13      591.02      472.90     60.44 o 
   2   4  13     2644.55     2793.21    140.47 o 
   3   4  13      553.41      573.15     75.50 o 
   4   4  13      528.35      611.49     86.96 o 
   5   4  13      118.23       40.52     56.09 o 
   6   4  13      297.90      358.83     95.10 o 
   7   4  13      269.94      385.82     81.49 o 
   8   4  13        5.47      365.63     84.75 o 
 -12   5  13        7.06        7.29     64.88 o 
 -11   5  13     1943.24     2046.15    151.79 o 
 -10   5  13      152.72      176.04     61.08 o 
  -9   5  13     3770.94     4106.51    191.00 o 
  -8   5  13      855.67      844.29     99.97 o 
  -7   5  13     2641.38     2501.55    129.13 o 
  -6   5  13     1462.71     1625.22    105.41 o 
  -5   5  13     5620.13     5611.46    171.09 o 
  -4   5  13     1641.00     1554.69    109.63 o 
  -3   5  13     1066.33     1059.46     93.58 o 
  -2   5  13     2526.42     2540.65    131.07 o 
  -1   5  13     2675.60     2675.90    182.85 o 
   0   5  13     3431.32     3558.63    155.69 o 
   1   5  13     1854.75     1529.14    151.30 o 
   2   5  13     7039.32     7224.45    218.71 o 
   3   5  13      489.46      449.28     89.74 o 
   4   5  13     2878.52     3033.77    245.34 o 
   5   5  13      293.18      506.41     80.66 o 
   6   5  13     2893.92     3155.63    196.40 o 
   7   5  13       68.37      124.55     65.53 o 
   8   5  13     3988.60     3915.64    210.68 o 
 -12   6  13     1483.20     1242.50    141.71 o 
 -11   6  13      329.62      366.53     76.59 o 
 -10   6  13      760.87      688.52     93.52 o 
  -9   6  13      519.71      448.49     77.47 o 
  -8   6  13      741.86      596.85    142.04 o 
  -7   6  13     1435.98     1276.64     96.46 o 
  -6   6  13     1438.55     1796.61    111.14 o 
  -5   6  13     3880.57     4078.89    150.42 o 
  -4   6  13      270.95      241.39     58.60 o 
  -3   6  13     2755.25     2791.91    139.17 o 
  -2   6  13      443.38      503.51     67.02 o 
  -1   6  13     6438.12     6642.71    199.09 o 
   0   6  13      150.53      179.63     49.80 o 
   1   6  13     5952.83     5808.97    191.75 o 
   2   6  13     1122.79     1076.33     97.18 o 
   3   6  13     5075.61     5349.78    216.41 o 
   4   6  13        5.82       76.43     53.99 o 
   5   6  13     8126.64     8784.61    264.12 o 
   6   6  13        1.99       -1.27     56.60 o 
   7   6  13     3966.31     4190.63    206.33 o 
 -11   7  13     5914.40     6457.77    244.10 o 
 -10   7  13        6.33      -32.57     47.56 o 
  -9   7  13     6707.91     6651.46    251.91 o 
  -8   7  13        2.21       18.28     45.63 o 
  -7   7  13     8486.71     9277.59    239.79 o 
  -6   7  13       20.60      -28.84     33.55 o 
  -5   7  13     6110.03     5961.67    198.28 o 
  -4   7  13      211.87      140.81     48.29 o 
  -3   7  13     5556.24     5365.02    182.23 o 
  -2   7  13       12.40      -28.36     32.29 o 
  -1   7  13     5633.58     5373.76    185.00 o 
   0   7  13      305.84      184.07     50.73 o 
   1   7  13     2475.98     2435.11    135.76 o 
   2   7  13       35.89       23.90     47.45 o 
   3   7  13     1164.21     1201.91    120.17 o 
   4   7  13       42.60        5.47     52.03 o 
   5   7  13      775.16      803.36     94.73 o 
   6   7  13      405.12      359.30    144.52 o 
   7   7  13      143.89      249.68     78.62 o 
 -11   8  13      270.41      257.42     74.02 o 
 -10   8  13     2307.35     2310.25    160.59 o 
  -9   8  13      273.50      201.25     63.12 o 
  -8   8  13     1224.35     1342.60    160.60 o 
  -7   8  13     2181.69     2217.80    126.72 o 
  -6   8  13     2856.67     2485.73    144.91 o 
  -5   8  13     2161.00     2072.78    130.25 o 
  -4   8  13     3548.83     3505.99    175.20 o 
  -3   8  13     3883.57     3919.24    222.74 o 
  -2   8  13     1380.51     1243.35    102.79 o 
  -1   8  13     4463.39     4850.79    178.29 o 
   0   8  13     1624.94     1526.11    112.89 o 
   1   8  13     4143.41     4293.01    231.18 o 
   2   8  13      799.52      750.87     96.35 o 
   3   8  13     4748.89     4265.22    206.47 o 
   4   8  13      258.92      264.31     91.15 o 
   5   8  13     5619.30     5754.61    259.77 o 
   6   8  13      223.94      175.16     76.60 o 
   7   8  13     3817.09     3978.27    207.29 o 
 -11   9  13     2124.64     2170.63    180.58 o 
 -10   9  13      295.48      271.65     71.39 o 
  -9   9  13     1247.92     1330.53    122.33 o 
  -8   9  13      951.12      972.59    104.60 o 
  -7   9  13     2949.15     2967.03    144.38 o 
  -6   9  13     2907.21     2824.58    153.38 o 
  -5   9  13      234.76      137.60     52.83 o 
  -4   9  13     3582.78     3644.83    191.87 o 
  -3   9  13     2367.87     2453.55    157.03 o 
  -2   9  13     5006.56     5291.81    188.28 o 
  -1   9  13      530.25      557.62     77.04 o 
   0   9  13     5938.76     6326.89    207.14 o 
   1   9  13      234.76      135.68     57.35 o 
   2   9  13     5642.85     5984.64    233.91 o 
   3   9  13      261.72      136.34     60.29 o 
   4   9  13     3449.00     3711.09    184.57 o 
   5   9  13       67.45      112.59     71.10 o 
   6   9  13     5257.48     5250.89    263.26 o 
   7   9  13        1.17      100.94     66.37 o 
 -10  10  13     5424.54     6022.85    241.77 o 
  -9  10  13        0.37       13.55     54.89 o 
  -8  10  13     4538.33     4633.38    203.16 o 
  -7  10  13        2.30       48.79     42.99 o 
  -6  10  13     9103.95     9244.37    267.55 o 
  -5  10  13      107.58       37.62     44.56 o 
  -4  10  13     6404.31     6443.92    239.59 o 
  -3  10  13        1.18       -3.99     45.61 o 
  -2  10  13     3403.74     3356.65    162.97 o 
  -1  10  13      205.81      141.14     49.99 o 
   0  10  13     3355.09     3626.76    226.34 o 
   1  10  13       47.56       69.05     69.90 o 
   2  10  13     2267.56     2067.81    172.49 o 
   3  10  13        0.97        0.35     51.55 o 
   4  10  13      434.69      289.36     71.29 o 
   5  10  13        5.05        8.40     62.19 o 
   6  10  13      165.70      198.91     76.96 o 
 -10  11  13       52.09      110.57     72.71 o 
  -9  11  13      585.74      496.56     85.54 o 
  -8  11  13      604.36      555.08     85.95 o 
  -7  11  13     1030.68     1007.06    104.63 o 
  -6  11  13     1641.59     1508.12    159.75 o 
  -5  11  13     1536.74     1588.25    197.75 o 
  -4  11  13     2105.71     2153.67    154.19 o 
  -3  11  13      807.80      912.23    108.72 o 
  -2  11  13     3467.96     3385.33    164.66 o 
  -1  11  13     1187.59     1310.94    129.61 o 
   0  11  13     3537.03     4173.93    210.83 o 
   1  11  13      428.30      481.07    102.05 o 
   2  11  13     3944.71     3973.11    209.25 o 
   3  11  13      198.24      158.24     68.31 o 
   4  11  13     2905.46     2966.66    175.98 o 
   5  11  13      188.47      195.06     84.62 o 
   6  11  13     3797.13     3658.43    295.62 o 
  -9  12  13      146.35       86.38     67.98 o 
  -8  12  13     2102.93     2151.06    151.04 o 
  -7  12  13      543.11      309.52     78.66 o 
  -6  12  13     2530.81     2571.53    174.89 o 
  -5  12  13     1232.20     1160.15    152.38 o 
  -4  12  13     1673.79     1762.32    145.07 o 
  -3  12  13     2041.55     1785.33    142.89 o 
  -2  12  13     1346.27     1339.78    130.98 o 
  -1  12  13     2973.08     3079.37    314.02 o 
   0  12  13      820.33      843.30    110.64 o 
   1  12  13     3106.33     3031.28    188.43 o 
   2  12  13      427.37      285.70     73.43 o 
   3  12  13     2826.63     2718.26    165.83 o 
   4  12  13      183.31      247.52     79.74 o 
   5  12  13     2888.79     2993.54    268.58 o 
  -9  13  13     1859.64     1915.94    167.10 o 
  -8  13  13      105.82       24.86    104.12 o 
  -7  13  13     6585.30     6286.86    260.31 o 
  -6  13  13       78.76       38.22     56.38 o 
  -5  13  13     3318.64     3225.16    190.97 o 
  -4  13  13      441.94      229.65     71.90 o 
  -3  13  13     5215.96     4928.22    265.99 o 
  -2  13  13      282.45      288.42     84.49 o 
  -1  13  13     2447.89     2353.11    169.58 o 
   0  13  13      145.06      132.02     61.21 o 
   1  13  13     1717.27     1662.91    203.48 o 
   2  13  13       81.25       21.54     55.91 o 
   3  13  13     1151.08      813.46    101.80 o 
   4  13  13      144.35       56.37     71.54 o 
   5  13  13      829.57      591.98    153.30 o 
  -8  14  13       34.69      -37.26     73.98 o 
  -7  14  13     1045.30      686.67    104.33 o 
  -6  14  13      259.28      158.95     73.00 o 
  -5  14  13     1916.09     1729.98    152.20 o 
  -4  14  13      248.23      263.80     78.71 o 
  -3  14  13     3779.36     3631.21    237.32 o 
  -2  14  13       25.46       63.22     58.61 o 
  -1  14  13     3846.77     3829.74    214.88 o 
   0  14  13      439.36      408.08     87.97 o 
   1  14  13     5070.15     5195.82    243.68 o 
   2  14  13      462.22      455.46     84.61 o 
   3  14  13     3891.68     4200.97    209.12 o 
   4  14  13       31.76        8.74     65.97 o 
  -7  15  13     2649.04     2837.73    228.63 o 
  -6  15  13      561.94      292.43     82.53 o 
  -5  15  13     3494.86     3895.86    214.63 o 
  -4  15  13      636.01      458.23    125.54 o 
  -3  15  13     2390.03     2837.15    216.69 o 
  -2  15  13     1418.13     1521.99    245.46 o 
  -1  15  13      863.12      907.49    121.07 o 
   0  15  13     2184.20     2477.19    184.54 o 
   1  15  13      952.04      808.13    115.55 o 
   2  15  13     2596.62     2700.25    173.95 o 
   3  15  13      788.79      754.17    135.10 o 
  -6  16  13     4099.46     4423.32    513.50 o 
  -5  16  13      338.47      199.72     91.50 o 
  -4  16  13     2756.16     2634.32    216.97 o 
  -3  16  13      836.43      848.06    133.58 o 
  -2  16  13     2549.58     2166.11    188.07 o 
  -1  16  13      695.61      702.88    109.34 o 
   0  16  13     2997.95     2769.63    195.35 o 
   1  16  13      731.18      735.76    102.48 o 
   2  16  13     1456.40     1248.96    128.76 o 
  -4  17  13     2649.23     2802.67    314.38 o 
  -3  17  13      123.49       88.02     79.87 o 
  -2  17  13     3485.09     3509.06    362.64 o 
  -1  17  13      327.50      473.12     99.97 o 
   0  17  13     4910.00     4960.74    253.62 o 
 -10   0  14     8504.02     8173.94    343.81 o 
  -8   0  14     9683.00     8817.58    335.64 o 
  -6   0  14     5905.29     5330.41    242.57 o 
  -4   0  14     1731.90     1613.92    186.00 o 
  -2   0  14     8757.83     7847.38    293.70 o 
   0   0  14     3610.34     3268.87    197.28 o 
   2   0  14      633.15      668.39    107.06 o 
   4   0  14      545.33      741.81     98.18 o 
   6   0  14      351.99      668.02    136.77 o 
 -11   1  14     1209.25     1104.49    135.47 o 
 -10   1  14      634.28      593.59     86.75 o 
  -9   1  14     1516.21     1407.88    109.28 o 
  -8   1  14     1182.23     1075.30     93.85 o 
  -7   1  14      372.55      223.95     58.54 o 
  -6   1  14     2820.54     2821.54    136.57 o 
  -5   1  14     4622.20     4157.38    158.91 o 
  -4   1  14     2833.62     2685.34    128.86 o 
  -3   1  14      243.59      214.18     46.26 o 
  -2   1  14     5870.26     5954.72    177.31 o 
  -1   1  14      428.74      312.51     66.69 o 
   0   1  14     7460.91     7560.16    209.00 o 
   1   1  14      841.28      861.92    125.34 o 
   2   1  14     3414.67     3494.73    135.93 o 
   3   1  14      133.44      119.74     46.78 o 
   4   1  14     5117.16     5578.99    164.66 o 
   5   1  14      100.93      149.87     49.79 o 
   6   1  14     5960.30     6579.14    247.02 o 
   7   1  14        0.57       50.44     89.64 o 
 -11   2  14      178.79      184.33    136.40 o 
 -10   2  14     3608.62     3735.16    191.73 o 
  -9   2  14     1096.38      843.54    146.59 o 
  -8   2  14     3320.61     3587.24    157.59 o 
  -7   2  14     1705.81     1772.97    114.63 o 
  -6   2  14     1354.06     1505.31    155.80 o 
  -5   2  14     4377.35     4167.48    158.92 o 
  -4   2  14     1693.94     1664.35    157.99 o 
  -3   2  14     2198.46     2167.85    116.87 o 
  -2   2  14     1565.91     1693.19    105.64 o 
  -1   2  14     4481.32     4459.27    154.13 o 
   0   2  14     1813.00     1861.34    121.85 o 
   1   2  14     5573.51     5592.94    189.78 o 
   2   2  14      258.56      265.77     53.32 o 
   3   2  14     3682.27     4093.91    159.93 o 
   4   2  14      196.22      189.05     56.38 o 
   5   2  14     4137.83     4857.58    255.22 o 
   6   2  14       47.93      134.56     63.38 o 
   7   2  14     1050.23     1183.80    133.53 o 
 -11   3  14     6409.46     6832.48    289.09 o 
 -10   3  14       31.97       23.16     52.57 o 
  -9   3  14     5112.98     5772.89    214.19 o 
  -8   3  14       12.00       31.64     42.03 o 
  -7   3  14     5628.75     5761.75    197.89 o 
  -6   3  14       29.63       39.95     36.75 o 
  -5   3  14    13603.94    13643.46    338.57 o 
  -4   3  14        2.43       20.68     33.59 o 
  -3   3  14     2068.76     2011.87    114.45 o 
  -2   3  14       75.01       50.52     36.80 o 
  -1   3  14     3553.36     3634.31    160.99 o 
   0   3  14      206.43      170.89     48.89 o 
   1   3  14     2069.85     2185.23    119.93 o 
   2   3  14      299.96      330.54     58.55 o 
   3   3  14     1134.12     1139.47    104.89 o 
   4   3  14      412.47      433.27     73.72 o 
   5   3  14      169.18      330.45     73.12 o 
   6   3  14       84.42       82.09     59.23 o 
   7   3  14        3.36      192.12     74.12 o 
 -11   4  14       66.86       38.71     57.68 o 
 -10   4  14      370.36      286.23     72.09 o 
  -9   4  14     1025.43      883.64    101.66 o 
  -8   4  14      750.05      707.21     79.47 o 
  -7   4  14     1491.81     1322.83    105.67 o 
  -6   4  14     1086.35     1169.34     95.18 o 
  -5   4  14     3465.97     3298.95    143.93 o 
  -4   4  14      300.36      261.74     65.31 o 
  -3   4  14     3037.06     3051.78    136.73 o 
  -2   4  14      616.97      472.54     68.36 o 
  -1   4  14     5871.25     5960.79    195.53 o 
   0   4  14      422.02      292.45     99.25 o 
   1   4  14     5459.24     5561.32    242.52 o 
   2   4  14        3.65       -9.92     42.16 o 
   3   4  14     7003.92     7718.94    237.01 o 
   4   4  14        7.51      -27.12     49.36 o 
   5   4  14     4335.90     4877.25    235.33 o 
   6   4  14       69.46      125.59     71.63 o 
   7   4  14     3487.81     3459.54    249.74 o 
 -11   5  14     3715.75     3926.27    204.36 o 
 -10   5  14      236.64       81.17     56.33 o 
  -9   5  14     1288.12     1049.90    111.29 o 
  -8   5  14      194.06       79.53     48.11 o 
  -7   5  14     6629.49     6280.14    196.36 o 
  -6   5  14     1574.65     1456.94    104.78 o 
  -5   5  14     2719.88     2508.95    129.18 o 
  -4   5  14     1690.64     1527.63    104.17 o 
  -3   5  14     2309.30     2265.17    134.47 o 
  -2   5  14     2415.33     2539.00    139.20 o 
  -1   5  14     1808.23     2003.77    126.19 o 
   0   5  14     4265.22     3910.01    151.47 o 
   1   5  14     1271.08     1093.58     99.22 o 
   2   5  14     1080.38     1218.94    109.10 o 
   3   5  14      477.70      434.93     85.78 o 
   4   5  14     2341.52     2376.50    268.83 o 
   5   5  14      113.97      181.32     64.63 o 
   6   5  14     3690.07     3465.27    212.13 o 
   7   5  14       31.03      117.14     71.22 o 
 -11   6  14      147.69       90.67     66.92 o 
 -10   6  14     5503.54     5368.87    230.71 o 
  -9   6  14      149.38      128.00     61.53 o 
  -8   6  14     5797.89     6229.61    199.65 o 
  -7   6  14      692.13      629.35     78.03 o 
  -6   6  14     5946.00     5786.99    183.89 o 
  -5   6  14      399.83      299.44     54.91 o 
  -4   6  14     5811.46     5591.43    193.31 o 
  -3   6  14      912.01      871.44     89.29 o 
  -2   6  14     3487.90     3493.88    204.36 o 
  -1   6  14      605.14      645.28     88.52 o 
   0   6  14     3381.03     3146.62    157.21 o 
   1   6  14     1169.83     1184.51    105.56 o 
   2   6  14      473.00      322.98     72.08 o 
   3   6  14      558.94      486.37     93.58 o 
   4   6  14      457.51      489.29     89.32 o 
   5   6  14      706.47      838.93    114.10 o 
   6   6  14      141.99      218.01     79.16 o 
 -10   7  14      567.15      573.90    163.70 o 
  -9   7  14      298.90      171.18     65.45 o 
  -8   7  14     1642.82     1634.50    122.91 o 
  -7   7  14        7.39       21.11     41.12 o 
  -6   7  14     3702.20     3546.28    155.09 o 
  -5   7  14      363.17      366.23     60.09 o 
  -4   7  14     4546.59     4614.03    281.77 o 
  -3   7  14        1.89        1.92     39.90 o 
  -2   7  14     7592.14     7667.62    285.27 o 
  -1   7  14      226.63      202.17     55.47 o 
   0   7  14     5864.12     6076.83    206.09 o 
   1   7  14       14.99       28.58     44.97 o 
   2   7  14     4834.62     5219.56    227.33 o 
   3   7  14       53.59       53.14     57.20 o 
   4   7  14     5452.11     5627.29    354.35 o 
   5   7  14        1.91       16.72     54.55 o 
   6   7  14     3329.15     3686.84    257.01 o 
 -10   8  14     3543.38     3417.35    193.17 o 
  -9   8  14      615.47      629.89     94.62 o 
  -8   8  14     4485.52     4470.25    203.93 o 
  -7   8  14      792.64      674.40     79.08 o 
  -6   8  14     4429.47     4140.88    168.58 o 
  -5   8  14     1730.01     1583.86    121.04 o 
  -4   8  14     3292.78     3199.74    158.20 o 
  -3   8  14     1035.74      919.36    105.01 o 
  -2   8  14     4592.96     4531.26    220.71 o 
  -1   8  14     3662.64     3321.71    162.59 o 
   0   8  14      846.18      807.73     89.06 o 
   1   8  14     1532.25     1422.22    205.52 o 
   2   8  14     1008.10      915.04    111.56 o 
   3   8  14     1148.32     1008.99    119.21 o 
   4   8  14      235.16      171.22     63.79 o 
   5   8  14     2001.10     1858.50    168.86 o 
   6   8  14       37.96      110.71     75.99 o 
 -10   9  14       45.28       79.25     68.03 o 
  -9   9  14     3356.41     3508.05    190.10 o 
  -8   9  14      253.27      172.55     83.76 o 
  -7   9  14     6671.34     6938.27    212.37 o 
  -6   9  14      342.83      241.26     61.74 o 
  -5   9  14     4335.31     3995.83    186.60 o 
  -4   9  14      655.02      636.68    121.38 o 
  -3   9  14     2626.16     2416.41    198.19 o 
  -2   9  14     1895.47     1781.04    143.43 o 
  -1   9  14     2735.59     2425.18    158.21 o 
   0   9  14      665.43      591.50    112.36 o 
   1   9  14     1305.97     1095.06    194.11 o 
   2   9  14     1090.40      923.84    111.87 o 
   3   9  14      178.57      108.32     64.52 o 
   4   9  14      990.96     1051.78    118.92 o 
   5   9  14      316.70      467.65    100.50 o 
  -9  10  14      595.80      362.44     80.08 o 
  -8  10  14       56.25       54.84     55.92 o 
  -7  10  14     2615.31     2521.32    141.35 o 
  -6  10  14       21.48       23.47     49.84 o 
  -5  10  14     2252.86     2470.08    171.80 o 
  -4  10  14       47.81       31.17     50.98 o 
  -3  10  14     3717.10     4275.14    361.87 o 
  -2  10  14       98.46       40.88     52.77 o 
  -1  10  14     5826.57     5891.28    240.16 o 
   0  10  14        6.50       20.84     57.00 o 
   1  10  14     5356.25     5326.92    323.03 o 
   2  10  14        0.59       20.88     54.72 o 
   3  10  14     2993.60     3080.73    223.74 o 
   4  10  14        6.44      -17.14     57.01 o 
   5  10  14     4697.02     4661.71    257.12 o 
  -9  11  14     2809.31     2862.62    177.84 o 
  -8  11  14      148.56       99.34     60.97 o 
  -7  11  14     6672.16     7344.11    280.59 o 
  -6  11  14      707.44      584.45    138.22 o 
  -5  11  14     4171.51     4161.49    215.72 o 
  -4  11  14      463.64      372.79     90.59 o 
  -3  11  14     3176.19     3374.28    194.03 o 
  -2  11  14      679.71      639.64    153.63 o 
  -1  11  14     2619.04     2473.68    175.28 o 
   0  11  14      477.96      378.91     83.63 o 
   1  11  14     1062.95     1010.82    121.19 o 
   2  11  14     1001.27      962.52    122.40 o 
   3  11  14      577.46      700.26    131.91 o 
   4  11  14      507.06      346.79    155.94 o 
  -8  12  14     3086.17     3517.37    216.09 o 
  -7  12  14      682.01      481.48     95.05 o 
  -6  12  14     3914.21     3960.15    423.64 o 
  -5  12  14      729.34      642.21    100.51 o 
  -4  12  14     2025.85     2329.94    172.61 o 
  -3  12  14     1974.76     1773.15    154.37 o 
  -2  12  14     1853.19     1617.98    161.01 o 
  -1  12  14     1467.06     1671.29    269.96 o 
   0  12  14      752.18      465.05     93.74 o 
   1  12  14     2615.59     2701.64    188.65 o 
   2  12  14      702.90      671.94    108.27 o 
   3  12  14     2483.58     2718.68    175.80 o 
   4  12  14        5.52       45.79     71.83 o 
  -7  13  14      264.49      274.52     91.84 o 
  -6  13  14     2223.38     1890.45    162.27 o 
  -5  13  14      412.75      263.39     81.36 o 
  -4  13  14     2412.46     2467.95    256.03 o 
  -3  13  14      484.78      511.57    113.40 o 
  -2  13  14     4480.69     4498.17    229.91 o 
  -1  13  14       28.11       49.12     65.88 o 
   0  13  14     3987.46     4269.17    275.84 o 
   1  13  14      406.64      340.67    103.33 o 
   2  13  14     4244.12     4522.35    240.85 o 
   3  13  14       75.90       -9.05     53.37 o 
  -6  14  14     4825.47     5593.88    256.33 o 
  -5  14  14       67.49       50.83     68.14 o 
  -4  14  14     3591.29     3808.88    274.39 o 
  -3  14  14      129.03      107.44     72.31 o 
  -2  14  14     3016.63     3257.72    205.34 o 
  -1  14  14      533.14      294.18     80.70 o 
   0  14  14     2270.21     2097.26    175.09 o 
   1  14  14      119.76       56.84     68.10 o 
   2  14  14      148.42       49.63     60.46 o 
  -5  15  14     1209.76     1092.57    217.75 o 
  -4  15  14     1699.95     1998.83    254.64 o 
  -3  15  14     1135.57      935.31    174.52 o 
  -2  15  14     1805.22     1871.05    163.82 o 
  -1  15  14      774.30      546.77    132.55 o 
   0  15  14     2335.43     2533.87    192.04 o 
   1  15  14       71.78      117.52     74.66 o 
  -9   0  15     2298.66     2046.35    186.35 o 
  -7   0  15     3216.47     3201.77    213.21 o 
  -5   0  15     6079.57     6562.07    280.92 o 
  -3   0  15     5213.68     5183.35    349.17 o 
  -1   0  15     6552.89     6395.04    271.98 o 
   1   0  15     5167.94     5895.14    320.93 o 
   3   0  15     6639.95     6864.29    289.21 o 
   5   0  15     6874.08     7048.74    502.55 o 
 -10   1  15      406.75      397.75     84.98 o 
  -9   1  15     6453.88     6975.41    220.15 o 
  -8   1  15      502.58      409.98     67.25 o 
  -7   1  15     5712.13     5637.92    192.36 o 
  -6   1  15     1192.87     1160.03     95.81 o 
  -5   1  15     5897.67     5779.61    186.76 o 
  -4   1  15     1143.62      883.60     82.15 o 
  -3   1  15     2260.39     2026.49    119.43 o 
  -2   1  15     1687.48     1688.44    110.74 o 
  -1   1  15     1552.61     1399.17    102.80 o 
   0   1  15     1967.54     2165.19    122.86 o 
   1   1  15      749.44      711.21     79.34 o 
   2   1  15      852.53      886.44     91.45 o 
   3   1  15      376.66      318.87     58.29 o 
   4   1  15     1782.52     1741.62    144.86 o 
   5   1  15      167.51      293.20     66.00 o 
   6   1  15      952.24     1046.37    110.62 o 
 -10   2  15     3951.07     4161.76    206.82 o 
  -9   2  15      247.72      182.80     58.42 o 
  -8   2  15     4977.09     5325.45    192.62 o 
  -7   2  15      967.30      990.23     92.00 o 
  -6   2  15     4088.11     4406.77    173.31 o 
  -5   2  15     1299.00     1373.11    126.40 o 
  -4   2  15     1959.53     1757.07    114.39 o 
  -3   2  15     1493.82     1374.91    111.62 o 
  -2   2  15     2814.75     2998.83    142.10 o 
  -1   2  15     1357.80     1345.81    115.05 o 
   0   2  15     1547.21     1393.67    108.72 o 
   1   2  15     1240.41     1384.82    104.12 o 
   2   2  15      257.04      235.42     52.53 o 
   3   2  15     1928.76     1829.16    131.53 o 
   4   2  15      287.85      422.50     80.31 o 
   5   2  15     3348.50     3715.95    185.84 o 
   6   2  15       20.11       91.93     69.57 o 
 -10   3  15      748.18      548.75     89.15 o 
  -9   3  15      423.88      362.75     70.10 o 
  -8   3  15     1870.65     1671.98    149.99 o 
  -7   3  15      695.02      601.40     76.41 o 
  -6   3  15     3295.20     3437.96    178.19 o 
  -5   3  15        7.64       24.79     39.09 o 
  -4   3  15     3390.98     3488.14    163.79 o 
  -3   3  15      183.46      131.90     44.41 o 
  -2   3  15     6634.45     7294.81    207.50 o 
  -1   3  15        1.37       18.57     37.21 o 
   0   3  15     6295.97     6359.07    331.74 o 
   1   3  15        4.35       37.85     47.37 o 
   2   3  15     4466.22     4975.61    201.89 o 
   3   3  15        8.65       67.55     53.29 o 
   4   3  15     7394.16     7966.20    371.13 o 
   5   3  15       23.49      -18.15     53.18 o 
   6   3  15     3894.37     3821.88    231.03 o 
 -10   4  15     5747.10     7077.41    263.59 o 
  -9   4  15      160.93      184.71     65.80 o 
  -8   4  15     4750.47     4694.89    186.76 o 
  -7   4  15       40.79       26.95     42.28 o 
  -6   4  15     7441.44     7691.74    242.57 o 
  -5   4  15      555.32      452.73     65.00 o 
  -4   4  15     2028.86     1836.07    189.57 o 
  -3   4  15      248.30      191.15     48.17 o 
  -2   4  15     3656.24     3668.34    154.87 o 
  -1   4  15      939.14      780.91    127.30 o 
   0   4  15     1314.24     1295.92    128.54 o 
   1   4  15     1618.40     1805.09    128.98 o 
   2   4  15      880.03      849.70     98.16 o 
   3   4  15      185.77      125.53     65.59 o 
   4   4  15      351.58      407.68     89.98 o 
   5   4  15      105.08       17.37     57.34 o 
 -10   5  15      596.93      538.27     94.11 o 
  -9   5  15     3658.29     3846.32    197.97 o 
  -8   5  15     1223.57     1423.27    113.22 o 
  -7   5  15     1576.36     1681.07    119.01 o 
  -6   5  15     2056.03     1824.96    119.50 o 
  -5   5  15     2888.00     2641.33    138.72 o 
  -4   5  15     2042.33     1977.51    120.88 o 
  -3   5  15     1732.17     1522.09    136.13 o 
  -2   5  15     3065.43     3004.90    157.56 o 
  -1   5  15     1404.11     1228.96    113.74 o 
   0   5  15     3350.40     3510.94    189.79 o 
   1   5  15     1544.89     1387.17    116.77 o 
   2   5  15     3953.08     4441.35    196.17 o 
   3   5  15       79.80       71.63     61.27 o 
   4   5  15     3087.62     3323.91    263.54 o 
   5   5  15       63.07      119.01     67.98 o 
 -10   6  15      894.72      962.62    112.58 o 
  -9   6  15     1043.59      861.39    106.17 o 
  -8   6  15     1004.66      946.83     96.66 o 
  -7   6  15     2803.56     2568.16    142.37 o 
  -6   6  15      271.60      232.01     59.75 o 
  -5   6  15     3229.16     2896.22    143.26 o 
  -4   6  15      922.06      861.69     86.59 o 
  -3   6  15     5167.77     5321.01    210.24 o 
  -2   6  15        9.82       30.01     43.72 o 
  -1   6  15     7988.17     8451.66    318.91 o 
   0   6  15      256.48      277.17     66.49 o 
   1   6  15     6484.21     7036.56    234.41 o 
   2   6  15      323.88      189.48     71.14 o 
   3   6  15     5966.86     6079.42    278.02 o 
   4   6  15       40.70       51.43     64.36 o 
   5   6  15     3138.79     3544.34    194.27 o 
  -9   7  15     4935.55     4774.24    221.89 o 
  -8   7  15        3.11       21.90     46.42 o 
  -7   7  15     8086.44     8228.62    237.40 o 
  -6   7  15      180.25      101.10     50.24 o 
  -5   7  15     2624.75     2734.88    141.82 o 
  -4   7  15      127.63       46.31     45.53 o 
  -3   7  15     3229.99     2973.17    181.06 o 
  -2   7  15      486.82      354.20     75.98 o 
  -1   7  15     5147.95     5583.58    244.18 o 
   0   7  15      254.52      212.85     61.38 o 
   1   7  15      883.29      730.29     99.46 o 
   2   7  15        5.69       60.65     60.42 o 
   3   7  15      659.44      621.60     98.67 o 
   4   7  15      245.08      223.73     81.58 o 
   5   7  15       17.56      133.26     78.59 o 
  -9   8  15      887.61      921.32    109.92 o 
  -8   8  15      932.03     1073.75    115.15 o 
  -7   8  15     2634.79     2621.90    146.10 o 
  -6   8  15     1930.78     1579.68    117.05 o 
  -5   8  15     1875.07     2087.43    181.03 o 
  -4   8  15     2221.28     2649.49    175.52 o 
  -3   8  15     3441.94     3373.97    192.75 o 
  -2   8  15     1955.29     1811.49    149.67 o 
  -1   8  15     5065.85     4781.04    228.91 o 
   0   8  15      414.28      577.02     95.15 o 
   1   8  15     3021.27     3041.01    189.59 o 
   2   8  15      173.75       56.13     61.36 o 
   3   8  15     4440.46     4648.44    321.02 o 
   4   8  15       48.98      160.24     67.95 o 
  -8   9  15     1079.83     1014.26    121.93 o 
  -7   9  15     1871.37     1861.35    194.68 o 
  -6   9  15     3364.30     3448.28    162.20 o 
  -5   9  15      256.49      214.02     75.84 o 
  -4   9  15     3541.42     3211.44    239.01 o 
  -3   9  15     1154.47     1225.61    131.44 o 
  -2   9  15     5916.42     6438.02    251.35 o 
  -1   9  15      609.28      496.84     78.93 o 
   0   9  15     3947.95     3435.98    257.35 o 
   1   9  15      398.59      302.86     80.33 o 
   2   9  15     2877.61     2708.69    186.40 o 
   3   9  15       27.55       89.94     67.83 o 
   4   9  15     4423.07     5147.44    227.39 o 
  -8  10  15     4115.06     4478.67    214.76 o 
  -7  10  15       28.21       42.26     49.99 o 
  -6  10  15     4325.75     4062.42    195.52 o 
  -5  10  15        8.41       29.76     57.27 o 
  -4  10  15     5703.52     6001.15    310.70 o 
  -3  10  15        2.42       28.09     54.18 o 
  -2  10  15     3704.43     3613.66    270.11 o 
  -1  10  15       86.91       67.02     61.82 o 
   0  10  15     1429.16     1750.52    217.89 o 
   1  10  15      184.88      153.99     69.07 o 
   2  10  15      291.95      273.43     82.40 o 
   3  10  15       72.59       66.51     70.06 o 
  -7  11  15     2368.75     2345.70    160.35 o 
  -6  11  15     1649.52     1797.34    158.76 o 
  -5  11  15      526.98      380.27     86.84 o 
  -4  11  15     3734.61     3762.75    212.21 o 
  -3  11  15      295.73      251.10     78.45 o 
  -2  11  15     6357.92     6927.51    311.85 o 
  -1  11  15      693.53      609.79    104.91 o 
   0  11  15     3170.65     3422.91    210.03 o 
   1  11  15      121.78       68.81     66.35 o 
   2  11  15     3481.33     3480.57    292.30 o 
   3  11  15      451.92      472.12    101.62 o 
  -6  12  15     2183.22     1884.94    165.54 o 
  -5  12  15     1586.22     1694.30    157.37 o 
  -4  12  15      944.10      836.09    118.22 o 
  -3  12  15     2302.28     2446.06    211.53 o 
  -2  12  15     1899.37     2040.37    201.86 o 
  -1  12  15     4473.43     5237.92    254.89 o 
   0  12  15      222.90      168.99     76.74 o 
   1  12  15     4593.75     5453.08    264.89 o 
   2  12  15      548.85      450.28    101.12 o 
  -5  13  15     2787.85     2795.65    312.61 o 
  -4  13  15      366.06      379.47    144.51 o 
  -3  13  15     2606.83     2309.32    250.53 o 
  -2  13  15       86.37       19.64     72.65 o 
  -1  13  15     1324.39     1258.87    139.93 o 
   0  13  15      415.41      351.07     90.39 o 
   1  13  15     3535.03     3710.60    326.82 o 
  -3  14  15     4624.26     5635.35    313.02 o 
  -2  14  15     1221.88     1285.47    168.87 o 
  -8   0  16     2188.68     2134.87    195.50 o 
  -6   0  16     4918.40     4472.06    258.70 o 
  -4   0  16     7582.95     7530.01    310.78 o 
  -2   0  16     1964.48     1752.50    221.05 o 
   0   0  16      925.67      712.82    113.40 o 
   2   0  16      599.26      519.91    105.89 o 
   4   0  16        7.18      167.28     98.40 o 
  -9   1  16     1237.12     1012.87    116.11 o 
  -8   1  16     1794.83     1608.31    121.53 o 
  -7   1  16     1710.19     1335.10    107.41 o 
  -6   1  16     2939.35     2593.41    142.68 o 
  -5   1  16      182.39      152.30     50.14 o 
  -4   1  16     5877.33     6138.02    259.21 o 
  -3   1  16      763.56      614.95     76.94 o 
  -2   1  16     5882.58     6317.35    197.30 o 
  -1   1  16      663.92      573.07     78.24 o 
   0   1  16     3715.52     3709.65    164.99 o 
   1   1  16        9.18       63.42     46.50 o 
   2   1  16     3914.65     4472.12    216.42 o 
   3   1  16       27.92      -35.40     50.90 o 
   4   1  16     1338.89     1391.81    127.04 o 
  -9   2  16     1418.66     1677.76    125.94 o 
  -8   2  16     1627.73     1863.33    129.57 o 
  -7   2  16     1501.24     1546.51    117.07 o 
  -6   2  16     1370.10     1555.71    117.93 o 
  -5   2  16     2528.21     2346.49    135.31 o 
  -4   2  16     2868.33     2779.26    144.53 o 
  -3   2  16     3598.65     3760.35    162.27 o 
  -2   2  16     1776.56     1547.24    116.17 o 
  -1   2  16     5497.64     5760.87    191.67 o 
   0   2  16      256.48      175.65     62.59 o 
   1   2  16     1799.20     2023.42    171.23 o 
   2   2  16       57.81       78.30     69.12 o 
   3   2  16     3068.25     3046.28    169.73 o 
   4   2  16        1.31        2.81     58.58 o 
  -9   3  16     6241.51     6399.48    222.85 o 
  -8   3  16       65.26       40.53     48.93 o 
  -7   3  16     7283.25     7634.31    228.57 o 
  -6   3  16       93.81       92.93     46.33 o 
  -5   3  16     2844.25     2911.07    149.95 o 
  -4   3  16      371.85      212.57     67.15 o 
  -3   3  16     2612.07     2643.16    140.99 o 
  -2   3  16     1276.03     1024.16    105.27 o 
  -1   3  16     3138.81     3140.42    152.24 o 
   0   3  16       59.49       78.93     47.34 o 
   1   3  16      116.79      287.61     69.38 o 
   2   3  16      103.39       52.00     54.56 o 
   3   3  16      308.21      394.24     95.46 o 
   4   3  16      224.38      119.43     72.77 o 
  -9   4  16     1232.48      917.54     99.20 o 
  -8   4  16      343.04      268.71     62.30 o 
  -7   4  16     3245.68     2857.16    152.97 o 
  -6   4  16      346.06      328.31     64.44 o 
  -5   4  16     3850.16     3873.99    247.10 o 
  -4   4  16      495.44      522.21     72.22 o 
  -3   4  16     5055.49     4607.38    226.60 o 
  -2   4  16      190.81      265.45     58.73 o 
  -1   4  16     6661.38     6819.34    208.69 o 
   0   4  16      176.19      190.88     69.65 o 
   1   4  16     5027.56     5401.23    238.39 o 
   2   4  16      681.45      599.17     90.18 o 
   3   4  16     5815.36     6567.23    267.25 o 
   4   4  16       16.59      119.82     72.59 o 
  -9   5  16     3552.14     3836.67    204.44 o 
  -8   5  16      577.95      383.56     72.42 o 
  -7   5  16     4278.55     4218.69    182.29 o 
  -6   5  16     1751.02     1618.57    118.31 o 
  -5   5  16     2378.06     2347.20    137.71 o 
  -4   5  16     2102.14     2064.66    129.01 o 
  -3   5  16     1502.31     1413.65    159.10 o 
  -2   5  16     1969.47     2195.14    132.21 o 
  -1   5  16      197.82      195.87     68.27 o 
   0   5  16     3039.30     2931.54    185.02 o 
   1   5  16      570.95      424.90    131.07 o 
   2   5  16     7870.34     7962.95    291.96 o 
   3   5  16      175.01      174.36     75.83 o 
   4   5  16     2654.57     2709.89    191.56 o 
  -8   6  16     3868.45     3820.69    178.64 o 
  -7   6  16     1128.53     1237.57    108.04 o 
  -6   6  16     4693.17     4758.99    189.75 o 
  -5   6  16      587.90      480.28     73.65 o 
  -4   6  16     1774.09     1577.88    126.02 o 
  -3   6  16      412.19      280.02     61.95 o 
  -2   6  16     1376.39      990.45    116.95 o 
  -1   6  16       44.51       79.65     59.78 o 
   0   6  16      863.53      810.27    108.75 o 
   1   6  16     1057.65     1049.28    127.34 o 
   2   6  16      840.78     1005.48    125.45 o 
   3   6  16      396.50      284.85     83.20 o 
  -8   7  16     1970.27     2264.71    144.94 o 
  -7   7  16      611.56      591.96     84.37 o 
  -6   7  16     3012.63     3078.68    157.76 o 
  -5   7  16       49.70      189.14     56.79 o 
  -4   7  16     4224.01     4532.98    201.99 o 
  -3   7  16      294.64      218.97     69.23 o 
  -2   7  16     6165.23     6865.39    264.89 o 
  -1   7  16      465.13      581.20     95.20 o 
   0   7  16     3745.19     3905.41    248.45 o 
   1   7  16       14.47       37.03     62.47 o 
   2   7  16     6008.36     6116.79    284.63 o 
   3   7  16        0.09       49.84     66.00 o 
  -7   8  16      247.70      230.50     62.37 o 
  -6   8  16     3315.51     3248.03    164.17 o 
  -5   8  16      538.81      416.16     77.12 o 
  -4   8  16     1155.44     1033.03    128.90 o 
  -3   8  16     2395.62     2179.12    167.59 o 
  -2   8  16     1734.24     1387.65    139.80 o 
  -1   8  16     2700.20     2498.51    175.99 o 
   0   8  16      456.55      391.77     85.93 o 
   1   8  16     1608.87     1577.60    187.10 o 
   2   8  16      254.89      116.56     74.23 o 
  -7   9  16     1091.72     1013.04    104.47 o 
  -6   9  16      683.47      686.23     95.11 o 
  -5   9  16      263.38      278.12     72.56 o 
  -4   9  16     2117.73     1946.13    213.21 o 
  -3   9  16     4690.81     4985.82    242.62 o 
  -2   9  16     1029.04      917.28    154.93 o 
  -1   9  16     1080.02     1172.58    218.03 o 
   0   9  16      901.32     1026.58    183.81 o 
   1   9  16      588.13      614.91    104.84 o 
   2   9  16      765.27      731.50    126.47 o 
  -6  10  16      471.09      590.25     90.32 o 
  -5  10  16      925.27      919.37    120.82 o 
  -4  10  16      499.07      644.86    105.65 o 
  -3  10  16     6256.18     7133.17    314.70 o 
  -2  10  16       42.66       56.70     72.54 o 
  -1  10  16     7339.55     7339.15    388.25 o 
   0  10  16       38.35       18.44     58.89 o 
   1  10  16     3151.62     3619.15    222.89 o 
  -5  11  16      646.26      428.09     94.28 o 
  -4  11  16       55.50       38.37     65.34 o 
  -3  11  16     1476.29     1257.53    162.18 o 
  -2  11  16      278.26       60.25     73.18 o 
  -1  11  16     3164.38     2916.82    236.89 o 
   0  11  16      846.12      919.04    177.04 o 
  -7   0  17     1654.60     1571.97    175.52 o 
  -5   0  17     2739.60     2895.82    219.39 o 
  -3   0  17     6607.73     6560.10    830.91 o 
  -1   0  17     4596.62     4939.85    271.87 o 
   1   0  17     7428.48     7799.37    329.64 o 
  -8   1  17      253.52      216.88     62.48 o 
  -7   1  17      361.97      106.59     56.45 o 
  -6   1  17      506.64      411.40     71.39 o 
  -5   1  17     1567.47     1273.06    109.98 o 
  -4   1  17      688.11      733.10     84.41 o 
  -3   1  17     3094.48     2882.83    152.71 o 
  -2   1  17      888.37      640.28     81.65 o 
  -1   1  17      721.35      545.47     78.24 o 
   0   1  17      939.98      961.93    115.64 o 
   1   1  17      691.05      563.00     80.94 o 
   2   1  17      916.73      885.03    125.35 o 
  -7   2  17      576.57      585.85     82.25 o 
  -6   2  17     3153.78     3116.21    161.94 o 
  -5   2  17     1018.42      894.56     99.53 o 
  -4   2  17      660.23      636.21     81.31 o 
  -3   2  17     2645.81     2523.12    143.82 o 
  -2   2  17     1335.78     1276.82    106.25 o 
  -1   2  17     2771.12     2654.45    147.50 o 
   0   2  17      528.27      499.56     75.03 o 
   1   2  17     3009.81     3217.04    177.60 o 
   2   2  17      160.67      109.24     62.28 o 
  -7   3  17      175.84      141.37     56.92 o 
  -6   3  17     2733.12     2841.73    154.91 o 
  -5   3  17       15.31      -26.19     41.76 o 
  -4   3  17     4102.89     4203.83    183.89 o 
  -3   3  17       31.56        1.02     42.00 o 
  -2   3  17     5175.77     5177.43    222.70 o 
  -1   3  17      307.02      240.62     64.02 o 
   0   3  17     5199.28     5598.61    283.42 o 
   1   3  17       21.72       15.83     53.66 o 
   2   3  17     5070.62     4729.33    257.73 o 
  -7   4  17      115.43       55.58     48.98 o 
  -6   4  17     2233.65     2029.69    137.37 o 
  -5   4  17      381.29      300.64     65.66 o 
  -4   4  17     2161.41     2108.84    136.07 o 
  -3   4  17      453.85      394.03     68.17 o 
  -2   4  17     1572.43     1370.12    144.10 o 
  -1   4  17       22.70       51.22     53.74 o 
   0   4  17      472.46      446.33     80.78 o 
   1   4  17      469.80      445.48     82.53 o 
   2   4  17      149.61      322.05     91.67 o 
  -7   5  17      987.05     1010.42    103.20 o 
  -6   5  17     1765.17     1626.94    123.54 o 
  -5   5  17     1498.60     1149.42    106.89 o 
  -4   5  17     2712.39     2758.51    151.46 o 
  -3   5  17     1655.11     1760.43    126.61 o 
  -2   5  17     3141.09     3283.19    329.80 o 
  -1   5  17       13.15       35.73     67.32 o 
   0   5  17     2415.06     2781.54    169.74 o 
   1   5  17      230.16      220.16     88.49 o 
  -6   6  17      171.68      189.27     61.34 o 
  -5   6  17     3079.90     2976.99    158.54 o 
  -4   6  17      868.08      873.30     95.03 o 
  -3   6  17     4596.23     4648.01    224.57 o 
  -2   6  17      309.59      210.73     71.50 o 
  -1   6  17     2749.41     2991.01    196.22 o 
   0   6  17        4.40      -36.38     57.93 o 
   1   6  17     4233.75     4376.78    273.54 o 
  -5   7  17     4117.63     4280.65    206.74 o 
  -4   7  17       17.05      -30.70     45.63 o 
  -3   7  17     1218.15     1131.43    117.26 o 
  -2   7  17       62.24       29.31     63.57 o 
  -1   7  17      652.14      608.19    106.34 o 
   0   7  17      143.38      146.39     84.55 o 
  -5   8  17     1594.57     1608.25    137.47 o 
  -4   8  17      306.29      136.55     77.03 o 
  -3   8  17     2920.08     2819.64    215.02 o 
  -2   8  17      691.34      590.57    117.12 o 
  -1   8  17     2350.13     2192.82    207.13 o 
  -4   0  18     2404.55     1946.55    264.59 o 
  -2   0  18      249.26      179.22     86.05 o 
  -4   1  18     3511.43     3518.93    173.99 o 
  -3   1  18      339.11      312.77     67.26 o 
  -2   1  18     2031.96     2127.06    179.96 o 
  -1   1  18       57.35       57.48     52.40 o 
  -4   2  18      501.90      311.00     68.46 o 
  -3   2  18     2494.03     2223.43    142.15 o 
  -2   2  18      248.21      174.81     59.88 o 
  -1   2  18     1637.49     1683.62    130.37 o 
  -4   3  18       61.56       56.81     52.14 o 
  -3   3  18     1373.61     1316.43    149.53 o 
  -2   3  18      359.39      356.37     70.74 o 
                                                 
